# Supplementary material for: Attention-enhanced variational learning for physically informed discovery of exceptionally hard multicomponent bulk metallic glasses
Source: Nat Commun. 2026 May 12;17:4266. doi: 10.1038/s41467-026-73008-0 (PMC13168334; doi:10.1038/s41467-026-73008-0)
Supplement: Supplementary file 4 — Source data [file 41467_2026_73008_MOESM4_ESM.xlsx]

## Sheet: Figure 2a
Training			Test
True hardness (HV)	Predicted hardness (HV)	Uncertainty	True hardness (HV)	Predicted hardness (HV)	Uncertainty
551	612.863	14.5342	290	390.591	36.3205
537	594.076	15.3002	1112.24	1137.66	50.1569
534	603.472	16.3642	585.71	628.785	27.9606
935.707	1029.96	36.0494	540.812	564.329	29.5753
926.523	944.592	18.3342	235	331.806	37.7463
916.319	908.065	20.2209	2155.6	1902.34	80.3213
901.013	915.752	18.9092	666.321	702.528	33.1399
892.85	913.751	19.2962	1167	1102.39	75.6358
883.666	909.374	17.6243	1125.9	1226.86	50.3773
1443.87	1519.93	38.6198	1140	962.315	37.2989
1423.46	1479.63	30.0994	344.589	406.669	27.5596
1415.29	1543.26	35.8828	2268.79	1973.26	73.8841
1393.87	1441.4	25.8932	2158.66	1993.05	80.7299
1322.44	1439.64	31.041	1412.26	1172.47	46.8585
1262.23	1360.47	25.6751	1341.9	1171.29	49.8918
1132.64	1085.73	25.1649	2286.12	1927.75	77.8016
1132.64	1057.58	20.0885	1395.91	1541.57	63.1271
1132.64	1053.41	21.7201	1697.77	1565.57	86.1937
1122.44	1090.83	27.6989	560	637.605	43.0675
1122.44	1080.15	25.1915	1950.65	1909.54	75.1409
1112.24	1145.4	23.8551	1040.81	1168.09	56.6482
1112.24	1122.82	23.3923	347	418.177	27.2049
1112.24	1096.37	24.5905	1196.08	1063.12	45.4046
1112.24	1100.24	24.1841	581.628	602.356	29.4991
1112.24	1046.02	24.2907	926.523	840.518	85.6324
1112	1089.02	20.2895	923.83	832.787	62.4608
1096.93	1081.84	22.4629	1797.7	1740.96	61.3605
1089	1091.44	21.7795	1401.04	1155.69	46.6633
1086.73	1119.47	23.709	579	674.315	71.6621
1086.73	1026.64	24.5424	1108	1219.97	49.5799
1085	1090.63	25.8701	1122.44	1125.33	53.5925
1081.62	1043.76	24.3979	1681.45	1529.58	65.4947
1076.52	1051.05	22.3028	1125.73	1030.28	43.9175
1072	1083.72	21.5517	591	598.642	52.1365
1071.42	1054.42	19.3842	1159.93	1183.26	83.4146
1066.32	1077.5	27.0973	1964.92	1912.65	66.8875
1061.22	1098.53	25.5967	1450	1614.23	65.0066
1061.22	1171.19	26.1865	179	258.175	39.3343
1046	1081.81	23.83	2074.03	1871.84	72.1372
1040.81	1040.38	23.8764	380.609	491.067	32.0047
1026	1086.15	19.1629	257	278.422	43.9583
533	569.289	15.9898	526	599.138	26.5871
531	552.256	12.5064	2221.88	1927.2	69.9378
530	572.716	13.301	1028	1132.77	44.6279
528	552.072	14.2066	256.12	311.753	34.2761
480	532.229	11.6014	1416.34	1246.36	60.8795
468	484.425	12.9417	253.059	365.239	33.3191
459.18	526.45	13.1257	1961.86	1980.25	96.7466
391	453.632	13.9759	1459	1554.9	68.9001
368	458.447	14.4256	1467.32	1228.13	72.126
299	369.109	12.6607	1225	1357.2	57.1946
296	287.63	13.1225	2068.93	1848.28	84.5644
262	410.433	31.2819	489	568.09	33.6253
212	275.686	13.582	1242.99	1109	64.0054
211	333.87	21.8986	1564.19	1416.9	60.8927
1549.99	1377.43	30.2591	2137.25	1916.68	86.5187
1430.6	1349.5	27.6118	1261	1369.36	53.864
1410	1345	24.7791	1429.59	1284.51	54.0985
1395.91	1375.42	28.017	1077.8	1042.68	44.8813
1380	1324.51	27.6561	1171.61	1010.56	37.4885
1290	1277.69	27.4929	1173.65	994.209	51.9862
540	551.135	13.1489	1593.76	1489.64	62.8895
1348	1286.56	22.3634	2180.08	1915.71	72.571
1306.11	1300.91	28.3555	993.168	909.664	58.8718
1278	1234.87	24.2528	1066.32	1126.25	40.9644
1265.3	1300.93	30.244	1767.11	1787.96	66.6523
1254	1252.21	27.4389	1976.14	1743.26	71.4643
1223	1214.42	24.9126	1194.23	1399.88	70.846
1216.67	1281.22	36.7761	322	329.199	32.7537
1211	1235.27	22.2518	609.179	606.82	25.382
1194.23	1296.89	31.7831	1013.56	951.181	48.3631
1167	1178.45	20.8346	2248.39	1965.86	76.7908
1159.93	1198.44	32.5427	548	628.023	58.4236
1108	1137.04	20.2028	999.992	1153.83	47.0671
1097	1099.92	25.8408	1348	1408.08	65.0349
1045.91	1286.83	27.3973	247	319.806	32.3977
1027.7	1271.91	35.0365	1140	1364.03	53.1494
677.546	626.138	19.0469	189.1	234.417	32.133
666.321	632.633	18.2269	541.5	587.807	54.2301
622.444	627.949	16.5227	1118.46	1227.81	52.3621
621.424	597.867	15.4664	1103	1150.47	44.8969
612.24	625.177	13.2696	1040.81	1094.95	44.0008
604.077	617.922	15.0605	299	267.815	27.3501
591.832	636.768	14.8164	985.706	1128.94	48.5179
586.73	607.388	14.684	1026	1108.95	48.1036
581.628	595.517	14.1621	1155.3	1028.09	42.5852
540.812	610.119	15.1645	584	566.817	37.5804
510.2	588.986	15.8174	471.9	581.81	30.0537
327	359.946	13.1493	1713	1544.39	80.0687
310	329.135	11.3816	217	285.776	36.5292
256	296.043	14.4095	1097	1197.28	48.6396
251	268.173	17.8768	1290	1393.73	57.564
247	304.101	12.4899	1526.46	1393.64	63.7918
235	308.156	12.1636	449	518.571	35.114
232	276.327	17.0867	1840.52	1795.59	80.8084
230	271.641	16.2331	1226.67	1060.53	48.55
227	250.631	17.2563	280	327.4	25.3724
225	294.897	16.8391	1322.44	1587.19	73.455
225	293.433	12.0012	1026.82	971.131	44.8443
219	256.024	20.8659	2101.56	1916.76	76.054
217	241.555	22.1314	223.468	377.416	33.903
217	284.862	11.6541	1184.87	1000.9	43.8383
217	222.226	20.53	538	551.453	28.1762
195	275.241	15.3148	1081.88	1019.93	39.71
179	216.616	20.3018	1322.52	1177.13	51.2872
175	202.17	18.3815	1157.34	970.269	42.9271
168	220.983	15.7487	2062.81	1895.38	80.6986
165	224.152	16.3773	516.1	581.891	27.4321
163	222.69	22.218	1171	1268.56	57.7911
161	222.769	15.8649	1027	1216.44	83.2025
159	223.204	14.1988	1130	1125.02	68.1117
540.812	546.604	13.3816	1719.18	1703.42	65.1754
1271	1242.02	35.5341	1880.29	1823.16	64.3303
1267	1264.15	32.9772	368	417.35	30.027
1262	1243.24	34.28	1132.64	1110.84	47.9444
1238	1262.96	29.208	2044.46	1949.16	74.9387
1205	1270.26	30.7142	624	726.973	55.8991
1191	1195.83	36.4529	622.444	645.346	34.7969
1176	1269.74	27.4018	1283.78	1049.75	48.8708
1167	1199.87	34.483	1892.53	1826.31	73.2046
1130	1209.2	35.996	225	318.434	40.9912
1075.5	1058.51	20.6836	221.05	360.21	37.4563
1070.4	1057.2	21.5463	327	399.194	29.2325
1044.89	1059.13	23.2779	479.588	590.984	65.6966
1019	1193.4	31.7701	1167	1264.26	42.662
999.992	1063.76	23.2168	1640.8	1968.44	78.9441
999.992	1075.62	25.0928	677.546	697.264	34.2673
985.706	1074.36	25.349	1099	1317.31	62.5961
978.564	1068.55	23.8531	518	597.517	31.0751
570	645.166	17.0873	1157.34	984.89	37.8434
570	554.876	17.1034	1272.56	1109.54	74.3085
565	592.93	18.4362	1467.32	1428.15	54.6388
550	605.503	17.483	1163.26	1297.03	46.3867
460	503.985	13.4732	1460	1602.15	63.9115
455	491.83	15.2023	1151.22	975.778	41.6567
451	502.057	12.4601
443	486.006	12.0873
161.223	-95.6388	30.9026
159.182	-58.2502	53.8521
1653	1478.73	35.6624
1622.44	1479.81	31.446
1561.21	1424.42	31.6699
1540.8	1517.87	31.5765
1500	1428.45	27.0237
1460	1387.49	32.9511
1459	1352.42	27.8623
1450	1419.62	30.8023
1440	1402.7	32.0944
1425	1199.1	22.8019
1375	1323.97	28.7416
1309.17	1210.8	30.3057
1290	1209.63	23.715
1278	1216.51	25.1447
1261	1222.15	24.8863
1250	1212.4	23.2376
1245	1199.49	22.7402
1238	1194.21	23.576
1225	1180.43	23.1468
1220	1232.12	24.3889
1197.95	1171.46	21.0989
1197.95	1185.94	22.9175
1188	1168.91	25.1746
1180	1144.06	25.7596
1172	1161.68	25.2312
1171	1159.29	24.7384
1163.26	1161.21	21.4443
1151.01	1132.1	25.7287
1150	1129.96	23.7517
1149.78	1108.99	20.9396
1147.95	1126.94	22.5974
1125.9	1107.71	22.0028
1118.46	1115.69	22.822
1118.43	1115.18	25.784
1106	1147.55	26.3875
1097	1225.74	29.4197
1089	1145.51	25.5009
1088	1180.09	23.6939
1078	1143.1	26.7436
1075	1204.92	27.7025
689.79	659.33	17.195
681	619.887	21.0681
662.24	617.772	16.2558
657.138	620.782	13.9803
644.893	692.73	17.7958
625.505	622.938	11.6956
621.424	645.256	18.3218
620.403	645.55	15.5726
619.383	668.117	17.3729
618	609.882	19.7492
609.179	631.562	14.6838
607	599.175	21.3797
605	601.933	16.7089
598	610.853	19.8915
596.934	616.318	15.6208
585.71	647.037	15.5869
585	575.592	19.0229
584	588.445	34.7501
583.669	590.248	14.5341
581	583.581	43.8664
579	590.384	37.1901
577	589.376	37.3715
571	576.194	16.7436
551	612.294	33.9483
545.6	555.587	25.2885
543	619.924	33.4452
498.976	575.122	32.2835
473.52	526.673	44.7595
253.161	113.366	24.496
247.141	92.3017	20.473
247.141	117.064	22.0407
245.1	114.954	31.815
240.814	301.732	12.6773
239.794	341.929	13.7102
239.794	313.196	14.3665
1948.96	1928.16	45.1206
1869.37	1887.61	38.5136
1794.88	1815.38	31.8969
1718.35	1761.74	36.6475
1640.8	1672.75	38.3209
1581.62	1600.05	31.9527
1551.01	1430.73	35.6876
1420	1307.12	25.6261
1410	1293.6	24.3624
1357.13	1249.01	29.0484
1336	1199.69	22.6483
1322	1277.01	25.5987
1295.91	1243	29.4121
1290	1246.12	26.255
1280	1261.83	25.6988
1270	1192.31	25.2508
1260	1239.97	29.8239
1243	1352.74	27.4624
1233	1216.68	25.126
1225	1193.49	27.2228
1223	1203.31	25.2343
1218	1151.67	25.5464
1175	1226	28.4878
1170	1205.07	22.2747
1160	1229.25	24.0354
1160	1197.06	24.4957
1158	1137.33	23.6163
1155	1230.22	24.3083
1153.05	1150.99	21.9368
1140	1242.12	29.5079
1137	1103.71	25.6319
1135	1192.82	25.2771
1132	1208.9	24.5436
1130	1072.08	24.4841
1110	1146.24	29.7255
1106	1181.16	23.8818
1072	1173.53	28.4354
1071.42	1068.54	22.2882
1040.81	1048.96	24.0606
1030	1193.98	28.6748
1020	1163.53	24.4004
938	915.455	18.862
929	895.284	23.3092
925	985.84	23.2316
912	990.019	21.159
624.485	588.179	28.9677
619.383	553.999	28.9195
579	575.431	14.492
556.118	360.669	84.7845
541.5	594.437	20.166
541	547.982	11.1879
534.5	571.079	18.6652
534	592.695	20.3328
526	553.165	11.6056
521	551.719	12.0249
518	548.324	10.6798
516.1	548.284	12.7471
506	551.526	14.7079
498	557.653	14.094
494.5	545.343	13.8241
494.2	555.768	12.8001
481.629	329.454	61.032
477	537.361	12.8893
473	536.916	16.3366
451.017	530.751	89.5334
451.017	495.951	12.0514
449	521.386	14.2855
429	542.792	12.3914
380.609	513.444	114.731
355.099	294.431	16.1006
322	265.447	16.9738
302	287.217	14.4043
290	322.517	15.0019
263.263	97.3171	27.397
256.12	259.808	13.0402
254.08	288.591	41.7059
249.998	300.051	31.3933
417.854	492.999	32.3694
363.16	458.589	14.0174
326.936	416.836	12.5366
1172.44	1107.64	23.2176
579	581.997	18.6343
568	575.847	17.0167
561	582.048	13.9136
554	579.974	21.7035
550	600.882	13.519
549	559.873	13.3335
542	567.907	12.2238
540	578.616	15.5559
530	536.7	17.621
347	344.212	12.9967
301.018	366.358	17.0686
288.1	295.588	13.5517
286	254.482	18.2028
269	371.34	16.2039
257	233.696	16.545
255	240.238	13.9754
253.059	319.513	9.9191
248.978	309.018	11.3493
245.85	305.852	13.274
243	259.572	21.4601
241.835	298.735	11.7116
227.7	303.391	12.2383
226.5	316.557	17.4729
221.05	300.715	13.4172
218.4	307.456	15.1235
848	818.208	35.6499
679	769.611	26.9659
624	690.273	20.8363
610	603.669	22.1371
604	660.832	20.9673
560	639.817	15.7727
1065	1101.77	19.4834
1056	1094.97	21.7797
1044	1220.05	28.2422
1037	1132.6	20.4425
1028	1120.74	28.6311
189.1	228.468	26.8146
174.9	223.791	37.1971
84.9	218.852	37.8129
1653	1618.5	29.4645
1500	1542.62	31.8467
1480	1509.41	30.1826
547.8	619.989	26.6921
348	448.306	19.3523
1530	1472.32	29.6818
2290.2	2187.59	45.9636
1995.51	1834.18	43.2882
1970.02	1909.31	42.0401
1518.3	1423.21	31.385
1124.71	1208.92	23.7852
1531.56	1628.6	39.9625
2117.87	2113.31	48.1833
1526.46	1480.78	35.6016
1355.15	1221.29	29.7331
1149.18	1144.13	20.7997
1120.63	1151.18	22.7941
2147.45	1818.42	39.0951
2065.87	1863.48	38.5484
2240.24	1887.02	43.1588
1077.8	1155.97	25.8112
1341.9	1264.66	26.7334
1256.25	1157.52	20.0924
1507.09	1658.26	35.6071
1467.32	1543.82	30.985
2062.81	1878.55	40.0751
1708.98	1697.62	40.0109
1348.02	1196.21	23.6594
2248.39	1903.66	42.9484
1797.7	1802.71	38.2615
1573.37	1774.32	45.2916
1134.9	1142.07	23.7603
1583.56	1538.73	35.0438
1272.56	1297.26	34.234
1080.86	1269.65	25.6827
2105.64	1993.11	36.2494
1127.77	1084.04	21.5699
1639.65	1640.92	34.9863
1088	1076.36	23.4025
1883.35	2030.2	44.0689
1130.82	1156.74	25.1424
1158.36	1111.79	25.2698
1465.28	1414.39	32.9326
2026.1	1829.73	39.1591
1412.26	1284.67	29.7844
1140	1127.59	23.104
1527.48	1571.17	36.0269
1217.5	1142.71	22.2204
1162.43	1122.5	21.7815
1171.61	1137.65	23.2154
2107.68	2007.37	49.1297
1179.77	1243.64	27.5572
1056.39	1129.22	22.1252
1157.34	1138.54	23.2482
2275.93	2065.13	43.5294
1188.95	1115.33	22.8261
1731.42	1745.55	42.3257
957.479	1000.39	24.1205
1796.68	1787.02	32.8371
1681.45	1603.89	40.0124
943.204	933.797	24.0146
1696.75	1727.66	37.4394
2165.8	1984.84	39.7721
1141.02	1149.81	20.6841
1681.45	1719.85	37.5595
1151.22	1143.17	23.4296
1673.29	1816.42	42.05
1170.59	1149.11	25.0945
1177.73	1172.68	24.3397
1041.09	1238.25	26.5642
1213.42	1131.42	22.4928
1152.24	1151.27	20.3757
1538.7	1769.49	39.5082
1368.41	1328.97	30.3943
2031.2	1896.51	40.7144
1989.4	1910.13	35.6598
1123.69	1194.24	28.6944
1600.9	1825.73	37.0375
950.342	1007.38	23.7518
1170.59	1136.47	22.6974
2159.68	1864.15	35.9635
1940.45	1869.72	38.3228
1304.17	1228.72	26.5232
1118.59	1104.23	18.7698
1868.05	1904.64	42.078
1775.26	1828.26	37.3141
1864.99	1681.71	32.2483
2045.48	1876.05	41.1418
1097.18	1124.07	22.1069
1651.88	1685.99	37.2584
1995.51	1658.82	38.0032
1381.67	1296.45	27.8646
2026.1	1894.18	36.0342
2266.75	2011.97	38.5828
1108.39	1099.39	18.7304
2137.25	1950.2	40.178
1226.67	1195.06	24.4233
2205.57	2030.89	40.7602
1667.18	1599.83	43.5291
1257.27	1426.91	37.9199
1588.66	1811.47	39.1775
1964.92	1951.08	40.4436
1443.87	1546.79	36.336
1162.43	1150.09	23.1992
1299.07	1201.26	27.0932
1394.92	1344.74	27.0809
1017.64	1012.68	21.3193
1921.08	1950.47	38.5494
1940.45	1779.36	37.9009
2286.12	1867.97	43.9239
1712.04	1698.06	49.8212
1840.52	1838.52	46.2524
1006.42	948.044	25.4145
992.148	995.19	23.1624
1593.76	1552.01	29.7278
941.164	929.623	28.0834
2054.65	1796.77	34.9649
1010.5	1075.5	21.73
1742.63	1752.54	40.9314
1059.45	1023.05	20.072
1812.99	2054.59	51.1671
1525.44	1408.03	36.7848
2203.53	1924.2	41.9651
1602.94	1595.94	40.3568
1866.01	1894.58	35.0864
1879.27	1892.77	42.6944
1239.93	1122.32	24.4533
1081.88	1135.36	24.2468
1145.1	1171.42	24.509
1013.56	1056.32	21.8487
993.168	1039.64	23.0519
1716.12	1657.7	32.8485
2253.49	1991.48	41.0567
2268.79	1867.17	39.6438
1584.58	1492.94	34.3018
1422.45	1346.34	28.4544
1164.47	1177.91	20.4322
1697.77	1662.45	37.3221
1719.18	1786.4	39.3794
1362.29	1374.65	27.8105
2190.27	1812.77	37.9955
2101.56	1956.52	34.8538
2166.82	2088.77	45.4919
1819.11	1791.19	39.7749
2013.87	1882.41	40.636
1184.87	1151.3	22.9457
2068.93	1839.94	43.8484
1950.65	2009.88	42.3618
2170.9	1920.89	43.8522
1241.97	1128.18	26.4936
1157.34	1163.18	19.7693
2035.28	1907.58	39.2398
1178.75	1133.45	24.7316
1796.68	1882.43	40.1903
1219.54	1111.78	23.2991
1558.07	1553.34	29.7839
1168.55	1120.97	23.3231
1094.12	1044.64	24.3489
1787.5	1980.94	40.2593
1132.86	1120.23	21.0087
1782.4	1679.38	34.1867
1165.49	1128.27	22.2348
2181.1	1960.54	46.0624
1871.11	1907.42	36.1183
1173.65	1135.27	26.0659
1129.81	1110.89	22.8833
1110.43	1105.1	21.4836
2170.9	1866.4	36.7515
1413.28	1484.11	33.2377
1976.14	1727.99	41.1943
1242.99	1276.42	34.5555
1429.59	1415.07	30.8618
2132.15	1930.46	35.3651
2221.88	1912.68	44.039
1716.12	1817.26	40.142
1591.72	1751.57	57.6965
1148.16	1135.6	23.827
1026.82	988.3	21.2067
2164.78	1952.6	40.6108
1062.51	1107.5	22.4341
2112.78	1849.92	39.1882
1455.08	1555.29	33.2192
1344.96	1389.45	32.7967
2193.33	1817.91	38.1351
1153.26	1125.2	22.2264
1880.29	1867.42	40.0833
2050.58	1909.37	41.4977
1467.32	1410.49	41.5702
1974.1	1977.09	43.1572
1089.02	1155.38	23.5329
1984.3	1986.31	44.7378
1767.11	1855.17	36.0146
1282.76	1326.87	26.5128
2274.91	2016.7	42.0597
1934.33	1797.06	36.5057
1564.19	1490.97	30.0602
2209.65	1871.22	35.8349
2180.08	1901.32	43.2216
2158.66	2006.45	36.1567
957.479	910.991	27.2661
1125.73	1162.85	26.8168
2063.83	1819.08	35.0572
1072.7	1172.08	20.5897
1751.81	1670.47	42.1648
1617.21	1677.09	34.3234

## Sheet: Figure 2a (inset)
Uncertainty (Test dataset)
36.3205
50.1569
27.9606
29.5753
37.7463
80.3213
33.1399
75.6358
50.3773
37.2989
27.5596
73.8841
80.7299
46.8585
49.8918
77.8016
63.1271
86.1937
43.0675
75.1409
56.6482
27.2049
45.4046
29.4991
85.6324
62.4608
61.3605
46.6633
71.6621
49.5799
53.5925
65.4947
43.9175
52.1365
83.4146
66.8875
65.0066
39.3343
72.1372
32.0047
43.9583
26.5871
69.9378
44.6279
34.2761
60.8795
33.3191
96.7466
68.9001
72.126
57.1946
84.5644
33.6253
64.0054
60.8927
86.5187
53.864
54.0985
44.8813
37.4885
51.9862
62.8895
72.571
58.8718
40.9644
66.6523
71.4643
70.846
32.7537
25.382
48.3631
76.7908
58.4236
47.0671
65.0349
32.3977
53.1494
32.133
54.2301
52.3621
44.8969
44.0008
27.3501
48.5179
48.1036
42.5852
37.5804
30.0537
80.0687
36.5292
48.6396
57.564
63.7918
35.114
80.8084
48.55
25.3724
73.455
44.8443
76.054
33.903
43.8383
28.1762
39.71
51.2872
42.9271
80.6986
27.4321
57.7911
83.2025
68.1117
65.1754
64.3303
30.027
47.9444
74.9387
55.8991
34.7969
48.8708
73.2046
40.9912
37.4563
29.2325
65.6966
42.662
78.9441
34.2673
62.5961
31.0751
37.8434
74.3085
54.6388
46.3867
63.9115
41.6567

## Sheet: Figure 2b
Epoch	MSE (Training dataset, with VIB)	Epoch	MSE (Training dataset, without VIB)	Epoch	MSE (Test dataset, with VIB)	Epoch	MSE (Test dataset, without VIB)
1	777400	1	840710	1	802667	1	948798
2	777052	2	840525	2	802459	2	948598
3	776638	3	840340	3	802054	3	948313
4	775915	4	839944	4	801422	4	947924
5	774852	5	839369	5	800703	5	947595
6	773208	6	839698	6	799088	6	946161
7	771179	7	838210	7	797027	7	946313
8	769133	8	836655	8	795047	8	946077
9	767287	9	836168	9	793194	9	943303
10	765287	10	833164	10	791120	10	941631
11	763167	11	833896	11	788820	11	940199
12	760526	12	831353	12	786099	12	938033
13	757987	13	830400	13	783251	13	936587
14	755203	14	827009	14	780533	14	938469
15	752459	15	826771	15	777209	15	936685
16	749320	16	829419	16	774556	16	935065
17	746116	17	826337	17	771220	17	931406
18	743062	18	824111	18	767934	18	931273
19	739709	19	819869	19	764261	19	931157
20	736234	20	816098	20	761043	20	926081
21	732983	21	815290	21	757303	21	924091
22	729281	22	812420	22	753364	22	920059
23	725418	23	809827	23	749285	23	912196
24	722060	24	806198	24	745466	24	906100
25	718234	25	801405	25	741549	25	905252
26	713607	26	795400	26	736981	26	895936
27	709977	27	795397	27	732521	27	890336
28	706051	28	787246	28	728852	28	884394
29	701683	29	780824	29	724637	29	880519
30	696763	30	773632	30	720162	30	873276
31	692234	31	769943	31	715816	31	861091
32	688289	32	764254	32	710177	32	855411
33	683622	33	755288	33	704949	33	847121
34	678994	34	750682	34	700896	34	842815
35	674168	35	745293	35	696663	35	843883
36	669002	36	740432	36	691196	36	835385
37	664213	37	734686	37	686343	37	827571
38	659125	38	733805	38	680432	38	828128
39	653988	39	727203	39	675953	39	818242
40	649216	40	718769	40	670017	40	809941
41	643265	41	715173	41	665073	41	805543
42	637941	42	709856	42	659554	42	803446
43	632668	43	710619	43	654162	43	799556
44	627071	44	695202	44	648483	44	798500
45	621883	45	688428	45	643093	45	785510
46	617000	46	692298	46	638656	46	769522
47	610638	47	681689	47	631459	47	774270
48	605705	48	664159	48	626698	48	761052
49	600952	49	666421	49	620403	49	759224
50	594961	50	666140	50	615184	50	750498
51	588721	51	666178	51	608808	51	739312
52	582602	52	637746	52	603484	52	736020
53	576683	53	639435	53	598123	53	722357
54	572731	54	634959	54	591703	54	709917
55	564639	55	627470	55	584554	55	721792
56	559673	56	617795	56	578030	56	705585
57	552021	57	611581	57	573005	57	703685
58	546810	58	608399	58	566823	58	695448
59	541212	59	607151	59	563038	59	682580
60	534596	60	595415	60	553411	60	681234
61	527043	61	588434	61	549002	61	683351
62	522944	62	589234	62	542338	62	667305
63	518109	63	582833	63	535116	63	667571
64	510579	64	576190	64	530021	64	656494
65	505588	65	567830	65	525421	65	648465
66	499172	66	572084	66	518958	66	655425
67	492821	67	555197	67	511627	67	644227
68	486490	68	543952	68	506683	68	640624
69	483145	69	536508	69	501271	69	618305
70	474986	70	531163	70	493532	70	618011
71	469250	71	520770	71	486204	71	605977
72	462195	72	530875	72	481241	72	601314
73	457878	73	526451	73	476905	73	592091
74	450702	74	516156	74	469902	74	578795
75	445444	75	504279	75	464897	75	573640
76	438374	76	502655	76	459754	76	576905
77	432547	77	484602	77	452919	77	551488
78	428306	78	500094	78	448115	78	544514
79	423343	79	490333	79	441606	79	550027
80	416870	80	470144	80	433938	80	546418
81	410838	81	472957	81	431721	81	533672
82	404159	82	469833	82	424137	82	533208
83	396748	83	458409	83	416385	83	531020
84	392258	84	456486	84	410767	84	506895
85	387086	85	449412	85	406712	85	495256
86	382914	86	449972	86	400830	86	510224
87	376344	87	438550	87	393890	87	493195
88	370639	88	435829	88	387448	88	488237
89	366906	89	440880	89	382996	89	491955
90	361159	90	418450	90	378709	90	490762
91	356164	91	411801	91	371389	91	482191
92	350198	92	406075	92	366587	92	473714
93	344307	93	411035	93	360238	93	461769
94	339051	94	395739	94	355075	94	460796
95	335714	95	400829	95	353051	95	443144
96	331360	96	386969	96	344289	96	445832
97	324682	97	380450	97	342837	97	433689
98	318516	98	379691	98	333839	98	428168
99	314143	99	360806	99	330298	99	398796
100	308403	100	367930	100	327540	100	394925
101	304591	101	372142	101	318318	101	398015
102	301186	102	362059	102	316240	102	399579
103	296480	103	352167	103	309944	103	394082
104	291737	104	348453	104	304932	104	382274
105	287258	105	344646	105	300086	105	368466
106	280400	106	341836	106	296324	106	380821
107	277206	107	349650	107	290975	107	375514
108	271574	108	339050	108	288679	108	377888
109	268176	109	318255	109	283688	109	363349
110	264003	110	309355	110	278996	110	356915
111	258798	111	316178	111	273652	111	349085
112	255302	112	311239	112	269888	112	352218
113	249668	113	308669	113	266747	113	340809
114	246209	114	309261	114	262083	114	325398
115	242549	115	291848	115	256420	115	328549
116	237655	116	290469	116	251487	116	317382
117	235368	117	292378	117	249590	117	321168
118	230045	118	292070	118	242799	118	314673
119	224803	119	291720	119	241311	119	313642
120	222142	120	286996	120	238353	120	304358
121	218335	121	268676	121	231258	121	285264
122	214583	122	267567	122	230987	122	292442
123	209593	123	259547	123	222875	123	297993
124	206644	124	253871	124	222556	124	291319
125	200933	125	264761	125	216686	125	292110
126	198644	126	258269	126	214005	126	267849
127	195047	127	258090	127	211460	127	275374
128	192194	128	249995	128	206956	128	268989
129	185612	129	245184	129	202949	129	266482
130	185041	130	238557	130	199768	130	260722
131	180999	131	238328	131	195728	131	247955
132	179079	132	249303	132	193133	132	263017
133	175647	133	235823	133	188014	133	260411
134	172178	134	218900	134	184645	134	250377
135	167262	135	205577	135	183063	135	241427
136	164173	136	215848	136	180505	136	250598
137	161796	137	200873	137	175112	137	243277
138	159496	138	202039	138	171983	138	235128
139	155396	139	192631	139	169296	139	231058
140	151040	140	201171	140	169205	140	224016
141	149143	141	198199	141	163848	141	207365
142	145700	142	185938	142	160004	142	219912
143	141692	143	196696	143	155606	143	215351
144	138331	144	190182	144	153282	144	206318
145	136207	145	162941	145	152312	145	210420
146	132897	146	153319	146	148000	146	191922
147	131440	147	149889	147	143431	147	204855
148	127538	148	151014	148	141799	148	201376
149	124962	149	158061	149	138700	149	195558
150	121748	150	152498	150	135050	150	200870
151	119358	151	143107	151	133574	151	206251
152	116410	152	142175	152	130891	152	215731
153	112741	153	140430	153	128554	153	205084
154	111455	154	150519	154	125706	154	200481
155	106439	155	148698	155	125326	155	194491
156	105764	156	144983	156	120678	156	184713
157	102425	157	137588	157	116763	157	177668
158	99950.8	158	138594	158	115416	158	170075
159	97709.3	159	129626	159	111149	159	163289
160	97042.9	160	121474	160	110894	160	153827
161	90738.2	161	108507	161	108313	161	148498
162	89193.8	162	116075	162	106844	162	146404
163	90271.9	163	120420	163	102177	163	150338
164	87021.6	164	117767	164	99799.4	164	148947
165	85759.6	165	112118	165	98914.1	165	140850
166	79836.8	166	109643	166	94944.7	166	138078
167	78898.4	167	114114	167	96467.2	167	144592
168	77921	168	111486	168	92473.1	168	137862
169	75098.1	169	103433	169	89866.6	169	139354
170	75217.6	170	97358.7	170	88164	170	145494
171	70190.4	171	93887.8	171	86756.8	171	142738
172	70735.7	172	83559	172	85755.1	172	133450
173	67643.4	173	81531.4	173	83594.4	173	139890
174	66864.1	174	79618	174	80548.4	174	132882
175	63536.7	175	83162.9	175	78956.9	175	124987
176	64548.9	176	77990.9	176	75460	176	129228
177	61115.7	177	84368.9	177	75202.6	177	129906
178	60391.9	178	75716.1	178	74865	178	126986
179	56805.7	179	81904.1	179	70323.2	179	121304
180	55701.6	180	80161.6	180	70934.7	180	122640
181	54522.6	181	70330.7	181	69425.6	181	123372
182	51185.1	182	69878.3	182	67563.4	182	119443
183	52194.3	183	70755.4	183	65374.9	183	117683
184	48826.1	184	71983.3	184	65612.6	184	111421
185	48617.7	185	65906.3	185	64531.8	185	109780
186	46739.3	186	60477.1	186	61715.3	186	105319
187	45302.9	187	62481.1	187	60318.4	187	106280
188	43842.9	188	60807.2	188	60359.6	188	108209
189	42426.1	189	60093.1	189	58702.2	189	108039
190	41558.8	190	59563.6	190	56609.4	190	108027
191	41143.8	191	56856.5	191	56721.6	191	107640
192	38748.9	192	57652.4	192	53113.5	192	107340
193	37448.3	193	57842.4	193	53521.2	193	106485
194	36593	194	53215.9	194	53722.9	194	101936
195	36685.4	195	46054.2	195	52817.1	195	99368.4
196	33823.5	196	46749	196	50402.1	196	94684.4
197	31614.4	197	52678.1	197	49066.9	197	96253.4
198	31506.1	198	47146.8	198	47630.9	198	96275.9
199	31693.9	199	41639.8	199	46256.6	199	96204.1
200	28760	200	40816.3	200	45021.3	200	98005.8
201	29354.3	201	42120.3	201	44432.5	201	102217
202	29577.9	202	41225.8	202	44634.3	202	98676.1
203	28059.3	203	37322.9	203	42732.9	203	106317
204	26811.5	204	38027.8	204	43563.7	204	98685.1
205	27420.5	205	37216.4	205	43413.4	205	95264.6
206	26250	206	36103.7	206	41609.9	206	95306.4
207	23662.1	207	38212.3	207	40163.5	207	93312.6
208	24728.2	208	38407.9	208	38779	208	92105.3
209	22851.2	209	37951.7	209	39605.6	209	89155.3
210	22853.2	210	38876.4	210	37791.8	210	87030.5
211	21647	211	38412.8	211	38141.8	211	86313.7
212	21539.5	212	34133.3	212	36937.4	212	84401.1
213	21643.6	213	32934	213	35319.1	213	81862.2
214	20681.8	214	32707.3	214	35611.5	214	81740.4
215	19351.8	215	33603.1	215	36349.6	215	82129.4
216	19465	216	30565.5	216	35121.5	216	83100.3
217	18984.9	217	30419.7	217	35083.4	217	86003.6
218	17443.5	218	32802.3	218	34171.3	218	77053.9
219	17796	219	32898.3	219	34093.1	219	84547.7
220	16481	220	32945.6	220	33408.5	220	82124.5
221	17477.2	221	30986.5	221	33210.9	221	82601.8
222	16877.4	222	27961.1	222	31793.4	222	81235.4
223	18882.9	223	26761.4	223	31395	223	77987.1
224	15673.8	224	27000.6	224	30774.3	224	77129.1
225	15802.8	225	28247.2	225	31097.5	225	76178.3
226	15868.9	226	23578.3	226	31189.1	226	79676.6
227	14749.6	227	27843.8	227	31726.5	227	78678.8
228	15184.4	228	26376.1	228	31398.1	228	83383.6
229	14596	229	23566	229	30111.3	229	81434.9
230	13672.9	230	25998.3	230	30708.4	230	82839.7
231	14173.1	231	24853.8	231	30107.2	231	76856.5
232	13797.8	232	23938	232	29781.9	232	78221.6
233	13509.8	233	22584.5	233	30322.4	233	73801
234	13444.4	234	22567.8	234	28849.3	234	79379.9
235	12524.9	235	24292.2	235	28856.5	235	76159.3
236	12211.1	236	23798.9	236	27979.4	236	76015.4
237	12399.4	237	23721.4	237	27913.5	237	79542.9
238	13177.4	238	21411.7	238	28509.6	238	82040.5
239	12187.1	239	22910.5	239	28002.1	239	78799.5
240	12297.8	240	24164.3	240	28532.2	240	76096.3
241	12198.6	241	25456.5	241	27160	241	74079.5
242	11456.3	242	22964.7	242	28588.8	242	73749.9
243	11640.8	243	25060	243	27799.3	243	81523.7
244	11470.2	244	21698.3	244	27701.5	244	78510.6
245	10298.9	245	24431.6	245	26102.8	245	75685.1
246	10938.7	246	23471.3	246	27380.3	246	75338
247	11909.8	247	23066.9	247	27371	247	77330.8
248	10108.4	248	24162.5	248	27074.6	248	77139.9
249	11177	249	21020.8	249	27275.3	249	78577.2
250	10881	250	21245.6	250	26933.5	250	77638
251	10423.1	251	23115.3	251	26387.9	251	75250.2
252	10961	252	21470.8	252	25801.2	252	78185.2
253	11770.1	253	20846.9	253	26859.4	253	78928.4
254	10574.5	254	21545.1	254	26395.1	254	76315.8
255	9428.6	255	21797.3	255	26485.7	255	80152.3
256	10586.7	256	20825	256	26050.3	256	77329.7
257	10582.5	257	19028.1	257	26874.9	257	78676.6
258	9391.95	258	20653	258	25693.1	258	77069.9
259	10078.6	259	21955.8	259	27239.3	259	76551.9
260	9725.11	260	19854.1	260	26967.5	260	79793.6
261	10096.1	261	20986.2	261	26287.1	261	76856.1
262	9767.08	262	20040	262	27651	262	79487.7
263	10414.6	263	19399.1	263	26585.6	263	80166.6
264	10339.8	264	20091.5	264	26201.6	264	76758.7
265	10041.7	265	19517.7	265	27045.7	265	75082
266	10322	266	19042.1	266	25489.3	266	76639.3
267	9436.09	267	19235.3	267	26465.1	267	77334.1
268	10467.7	268	19309.9	268	25588.1	268	77325.6
269	9979.84	269	20323.2	269	25549	269	77197.9
270	9559.09	270	20994.5	270	24757.4	270	74964.9
271	9786.64	271	20082.6	271	25751.8	271	77883.3
272	9480.15	272	20287.5	272	25652.9	272	73568.1
273	8881.86	273	21901.1	273	26517.6	273	76365.7
274	10348.3	274	24345.5	274	25747.6	274	78433.4
275	9290.59	275	20382.7	275	25985.4	275	77365.3
276	10750.8	276	20761.7	276	24863.4	276	76012.1
277	9697.15	277	20981.9	277	25901	277	77854.9
278	9084.69	278	20816.1	278	26265.4	278	78111.3
279	8565.81	279	19826.5	279	26215	279	75458.2
280	8824.79	280	19657.8	280	25158.8	280	76824.7
281	8969.58	281	20992.6	281	24982.8	281	74483.7
282	9991.14	282	19818.8	282	24616.3	282	77973.1
283	8944.96	283	21720.4	283	25763.1	283	73710.3
284	10327.9	284	20267.3	284	25962.8	284	77248.4
285	9846.82	285	20825	285	25364.7	285	75965.2
286	10828.2	286	20187	286	25899	286	76261.8
287	9740.37	287	19944.8	287	26875.9	287	75877.7
288	9460.58	288	20611.1	288	25101.2	288	75107.2
289	9236.97	289	22045.7	289	25961.8	289	76006.2
290	9093.32	290	21761.7	290	26292.2	290	76213.5
291	9632.09	291	21607.4	291	24701.8	291	74585.6
292	8023.49	292	21294.5	292	25159.9	292	75894.6
293	9531.95	293	21441.2	293	25212.4	293	76488.7
294	8397.07	294	22221.5	294	25532.5	294	74758.6
295	9265.31	295	21871.7	295	25979.3	295	78299.4
296	9211.91	296	20861	296	26755.4	296	76911.7
297	9833.53	297	21749.6	297	25991.6	297	78194.5
298	9764.51	298	20306.4	298	25552.1	298	79520.7
299	9017.35	299	21607	299	24731.6	299	78868.8
300	8786.99	300	20948.9	300	25676.6	300	76885.2
301	9038.93	301	21126.9	301	26041	301	79479.6
302	8720.64	302	20556.2	302	25398.7	302	78401.9
303	9172.79	303	20560.6	303	25109.4	303	81784.4
304	9904.45	304	20252.5	304	25807.4	304	79609.5
305	9943.42	305	19920.9	305	25725	305	78317.8
306	10603.1	306	21563.5	306	25520.1	306	79733.3
307	10849.9	307	19647.8	307	25450.1	307	77305.8
308	8710.67	308	19896.5	308	25916.5	308	78630
309	8711.49	309	20730.7	309	24130.4	309	79737.5
310	9800.77	310	20039.9	310	24682.2	310	78062
311	9010.79	311	19980.1	311	26138.8	311	76883.7
312	9930.76	312	20460	312	26009.1	312	77468.5
313	10037.6	313	22272.7	313	25215.4	313	78825.7
314	9562.4	314	20169	314	26087.4	314	79444.9
315	9862.02	315	19874.7	315	24596.8	315	77897.9
316	10201	316	21660.2	316	24547.4	316	77846.3
317	10313.7	317	19863	317	25239.1	317	75633.6
318	8596.93	318	20299.4	318	25742.5	318	78313.1
319	10079	319	20364.1	319	24683.2	319	81518.1
320	9003.05	320	21451.5	320	24861.3	320	78492.8
321	8361.72	321	19772.8	321	24249.9	321	77080.9
322	9202.96	322	20288.8	322	25480	322	77526.9
323	8737.57	323	20580.1	323	24808.8	323	78672.2
324	9418.97	324	20571.6	324	24741.9	324	78858.5
325	8884.01	325	18924	325	24479.4	325	77553.1
326	9814.27	326	19901.8	326	24783.1	326	79028.6
327	8553.27	327	20378	327	25292.6	327	80558.3
328	8096.1	328	21555.2	328	24829.4	328	79047.3
329	9909.72	329	21264.4	329	25334.9	329	79571.5
330	9549.17	330	20438.9	330	25950.4	330	75908.1
331	10387.2	331	21075.4	331	25284.4	331	77807.6
332	8855.22	332	21496.5	332	25007.5	332	77825.7
333	8976.39	333	19846.8	333	24221	333	77231.5
334	9826.56	334	20928.2	334	25460.4	334	78182
335	10937.3	335	19676.2	335	25092.9	335	76207.6
336	10428.3	336	19388.2	336	25031.2	336	76973.7
337	9716.33	337	20714.8	337	25041.5	337	76341.2
338	9147.68	338	19914.7	338	26964.4	338	76140.4
339	9102.22	339	19050.7	339	24980.7	339	76305.8
340	8843.97	340	20905.2	340	24620.4	340	75866.5
341	8926.55	341	20470.3	341	25208.2	341	76203.2
342	9245.97	342	19459.5	342	25220.6	342	76800.2
343	10194.6	343	19615.2	343	25194.9	343	77429.5
344	9434.67	344	20124.5	344	24110.9	344	78524.1
345	9583.08	345	18981.6	345	24527.8	345	77845
346	9359.88	346	19318.6	346	25445	346	77604.2
347	8856.56	347	20818.8	347	25249.4	347	77033
348	9019.34	348	19375.4	348	25432.6	348	78980.6
349	8617.06	349	20386.9	349	24611.2	349	78624.2
350	9188.56	350	20135	350	25352.4	350	76508.8
351	9447.84	351	20037.3	351	23877.2	351	78785.6
352	8947.65	352	20330.9	352	24271.5	352	76592
353	9456.23	353	20129.5	353	24929.3	353	77312.3
354	8890.91	354	19509.2	354	24312.6	354	77896.1
355	9143.36	355	20020.6	355	25121.8	355	77901.1
356	9241.14	356	19506.5	356	24639	356	78016.4
357	9145.45	357	19131	357	25385.3	357	81149
358	9513.65	358	19185.9	358	24099.6	358	83042.7
359	8642.45	359	20104.4	359	24492.8	359	78425.6
360	9781.51	360	19662.1	360	25570.6	360	78335
361	10105.5	361	18650.1	361	24476.3	361	76983.9
362	9642.75	362	20149	362	24201.5	362	78492.4
363	9458.84	363	21341.3	363	24591.6	363	78892.5
364	8867.43	364	20368.6	364	25305	364	79759.8
365	9048.01	365	21073.1	365	23824.7	365	78261.4
366	9314.59	366	19780	366	25292.6	366	80270.6
367	9425.5	367	20438.8	367	24932.4	367	75956.9
368	9086.34	368	21289.1	368	23836	368	78887.2
369	9294.22	369	20779.2	369	25191.8	369	79663.4
370	9979.35	370	22848.6	370	25337.9	370	78512.7
371	10010.6	371	19319.8	371	25578.8	371	74692.8
372	9153.99	372	21289.7	372	24278.7	372	74468.9
373	8659.33	373	20158	373	25127.9	373	78150.3
374	10098.6	374	19369.1	374	25453.2	374	73656
375	8852.43	375	19311.7	375	25351.3	375	79825.8
376	9422.31	376	19970.9	376	24985.9	376	77204.3
377	9062.01	377	20621.8	377	24202.5	377	74530.7
378	8104.88	378	19449.1	378	25216.5	378	76134.8
379	8848.38	379	19770.5	379	24564.9	379	73394.3
380	9845.43	380	19686.9	380	25062.1	380	75497.1
381	8588.01	381	19401.3	381	25897.9	381	74402.7
382	9035.58	382	20513.6	382	23924.6	382	75437.3
383	9050.68	383	19649.2	383	24948.8	383	76261.8
384	9440.95	384	19155.5	384	25069.3	384	74419.4
385	9278.76	385	21572.9	385	23793.8	385	76345.5
386	8995.66	386	20261.5	386	24384.7	386	75344.6
387	9314.9	387	19209.7	387	24679.1	387	74683.9
388	8449.42	388	19954.8	388	24199.4	388	75774.8
389	9206.31	389	19685.1	389	25456.3	389	78882
390	9243.58	390	21081.3	390	24520.6	390	76600.9
391	9485.76	391	21562.4	391	24975.6	391	78124.1
392	9665.57	392	21889.7	392	25379.1	392	77995.1
393	9028.76	393	21500.2	393	25105.3	393	78003
394	9027.67	394	21004.7	394	25470.7	394	78099.6
395	8865.56	395	19725.2	395	24242.6	395	78239.6
396	10281.7	396	21346.3	396	25050.7	396	76299.2
397	8894.68	397	20500.2	397	25736.3	397	74952.5
398	9252.1	398	19962.8	398	24790.3	398	75894.2
399	8818.58	399	21211.3	399	24424.9	399	77646.6
400	9238.14	400	19861.6	400	23692.9	400	77287.7
401	8609.05	401	20001.4	401	24481.5	401	76289.5
402	9427.46	402	20060.2	402	24607.1	402	77246.4
403	9422.47	403	20455.3	403	23854.6	403	78540.6
404	9099.4	404	20621.9	404	23491.2	404	77473.5
405	9082.5	405	20402.9	405	25019.9	405	78063.6
406	9687.61	406	20662.9	406	24136.6	406	78084.6
407	8365.7	407	19931.2	407	25089.9	407	77264.1
408	7662.1	408	19247.1	408	23534.4	408	78392.1
409	8338.38	409	19973.6	409	24528.8	409	78326.3
410	8749.33	410	21222.2	410	24845.9	410	77670.3
411	9991.9	411	19660.1	411	24755.3	411	77154.3
412	8573.73	412	19088.4	412	24149	412	75034.6
413	8386.96	413	19617.9	413	23942.1	413	76862.4
414	8846.16	414	21198.2	414	25124.9	414	76280.7
415	8807.16	415	20299.5	415	24026.5	415	76297.7
416	8553.1	416	18918	416	24454.7	416	76355.4
417	8513.51	417	22127.2	417	24730.6	417	72020.9
418	9048.81	418	21377.5	418	23626	418	73453.1
419	8193.33	419	19839.9	419	24699.7	419	74690.9
420	9294.55	420	18761.7	420	24169.6	420	73924.8
421	9355.16	421	20662.7	421	23031	421	74135.4
422	9157.06	422	19553.8	422	24231.3	422	74905.7
423	9069.91	423	19775.3	423	24182.9	423	74192.5
424	8477.89	424	21553.9	424	24133.5	424	73321.3
425	8317.36	425	19844.9	425	24707.9	425	74298.2
426	8767.34	426	22427.3	426	23986.3	426	75232
427	8440.51	427	18896.3	427	25098.1	427	77136.7
428	9746.49	428	20244.4	428	24949.9	428	78420.6
429	9103.29	429	20240.6	429	24637.9	429	76342.3
430	8947.24	430	20188.9	430	25150.6	430	77651.7
431	9255.79	431	19800.1	431	25274.1	431	76197.6
432	9047.29	432	19266.1	432	24633.8	432	76880.4
433	8031.81	433	19430	433	24507.2	433	76580
434	8466.21	434	19937.6	434	24528.8	434	76002.4
435	8983.87	435	19402.5	435	25458.4	435	78054.1
436	9664.94	436	20186.7	436	24982.8	436	76880.3
437	7920.96	437	20016	437	25796	437	77678
438	8786.85	438	20450.2	438	24680.1	438	77749.6
439	9244.49	439	19108.5	439	24649.3	439	77964.6
440	8757.33	440	20069.8	440	23811.3	440	78416.6
441	7619.21	441	20727.3	441	23235.9	441	79974.7
442	8494.81	442	20052.4	442	25057.9	442	77633.3
443	8579.47	443	19023.7	443	26259.3	443	80025.5
444	8813.26	444	19737.8	444	23931.8	444	80878.3
445	9288.72	445	20523.4	445	24649.3	445	82060.4
446	8247.64	446	19304.8	446	23979.1	446	80142.9
447	9050.63	447	20877.6	447	24628.7	447	79674.9
448	8867.85	448	19657.8	448	24505.1	448	74161.8
449	9580.07	449	19826.5	449	22935.3	449	72106.3
450	9320.56	450	20557.9	450	23739.3	450	73359
451	8429.54	451	20014	451	24379.6	451	72408.6
452	8581.99	452	19781.4	452	24578.2	452	71349.2
453	9136.47	453	20479.3	453	24216.9	453	73724.9
454	9458.63	454	19654	454	24000.7	454	73668.6
455	9029.96	455	20264.1	455	24182.9	455	71434.6
456	8389.97	456	19371.9	456	24950.9	456	71614.3
457	8534.65	457	19827.4	457	23331.6	457	73627.8
458	8713.76	458	18759.7	458	24382.6	458	76347.7
459	8591.35	459	19411.8	459	24357.9	459	74137.6
460	9850.29	460	19491.5	460	23608.5	460	74195.9
461	7707.54	461	18388.4	461	24300.3	461	75387.1
462	7825.54	462	18216.3	462	23721.8	462	73368.7
463	8466.41	463	17840.5	463	23957.5	463	71344.9
464	8469.12	464	20795.5	464	23675.4	464	69798.9
465	7757.22	465	21491.4	465	24258.1	465	69587.6
466	8616.48	466	20493.4	466	24878.8	466	68895.3
467	8142.25	467	19940.8	467	24460.9	467	70231.6
468	8617.49	468	20706.5	468	24328.1	468	70224
469	8326.38	469	19389.2	469	24578.2	469	72429.1
470	9472.21	470	20018.8	470	24052.2	470	71904.7
471	8611.59	471	18939.7	471	24590.6	471	70864.6
472	8008.41	472	19281.5	472	23825.7	472	73272.6
473	9041.97	473	21359.9	473	24424.9	473	72117
474	8548.33	474	19173.2	474	24359	474	72171.6
475	8627.23	475	20698.6	475	23697.1	475	74730.2
476	10093.3	476	19284.7	476	24611.2	476	73242.8
477	8934.16	477	19204.6	477	24584.4	477	72294.6
478	7713.86	478	18954.7	478	23962.6	478	70214.8
479	8050.09	479	19179.2	479	24062.5	479	68427.6
480	8139.34	480	19268.2	480	24970.4	480	68058.1
481	8330.93	481	19363.8	481	24025.4	481	68484.6
482	8736.54	482	19273.2	482	23936.9	482	69810.8
483	7654.85	483	19721.9	483	24721.3	483	69722.9
484	8987.62	484	18634.1	484	24546.3	484	67681.2
485	8811.82	485	19354.9	485	23762.9	485	67836.1
486	8493.83	486	19199.4	486	24671.9	486	69095.1
487	8895.21	487	19827.3	487	23822.6	487	68561.2
488	9368.45	488	19815.4	488	24202.5	488	70518.1
489	8599.29	489	18788.7	489	24837.6	489	67941
490	8318.78	490	19249.7	490	22985.7	490	70469
491	9816.98	491	20244.8	491	25170.1	491	67937.6
492	9041.81	492	18797.5	492	24547.4	492	68873.8
493	8904.12	493	21086.6	493	24943.7	493	70815.5
494	8973.71	494	22132.8	494	23831.9	494	69304.7
495	8347.17	495	19875.7	495	24753.2	495	69413.6
496	8400.82	496	19839.4	496	24861.3	496	68177.4
497	9329.93	497	20600.1	497	24248.8	497	70767.2
498	8697.91	498	21588.6	498	23140.1	498	68411.4
499	8062.83	499	19571	499	23613.7	499	68161.4
500	8436.76	500	19106.4	500	23897.8	500	68277.4
501	9107.05	501	20405.6	501	23898.8	501	68706.3
502	8428.97	502	20407.4	502	24386.8	502	68361.6
503	8946.12	503	19135.4	503	24275.6	503	68236.1
504	8543.27	504	20084.6	504	24172.6	504	66584.5
505	9131.77	505	20266.8	505	24378.5	505	67726.5
506	7519.24	506	19351.4	506	24604	506	69889
507	8170.61	507	19659.4	507	24291	507	67570.1
508	8535.61	508	18752	508	23722.8	508	66834.8
509	9062.9	509	18258.5	509	24073.8	509	68471.7
510	7951.14	510	18932.1	510	23987.4	510	73001.2
511	8572.46	511	18906.2	511	24280.7	511	70571.4
512	8548.32	512	19997.1	512	24219	512	68784.2
513	8577.85	513	19458.8	513	23017.6	513	66463.1
514	8079.24	514	19966.8	514	23664.1	514	70965.9
515	8571.58	515	20489.9	515	23454.1	515	68501.5
516	9118.03	516	20164.6	516	23699.1	516	67613
517	8840.71	517	21095.1	517	23887.5	517	68937.6
518	8708.19	518	19573	518	24190.1	518	69886.1
519	9179.54	519	20623.9	519	23499.4	519	68076.1
520	9013	520	19949.2	520	23592.1	520	69443.7
521	9395.54	521	18979.8	521	23606.5	521	69207.4
522	7977.59	522	19646	522	24068.7	522	70322.6
523	9429.83	523	19439.8	523	23772.2	523	69172.9
524	9290.05	524	20406.2	524	23432.5	524	70539
525	8132.87	525	19613.2	525	23787.6	525	70904.5
526	8345.83	526	20602	526	23561.2	526	70704.1
527	8874.9	527	19502	527	24110.9	527	68176.8
528	8304.94	528	19362.5	528	24033.7	528	71663.6
529	8040.82	529	20757.8	529	23872.1	529	68504.7
530	8115.19	530	19268.8	530	25012.6	530	67275.7
531	8236.83	531	19904.5	531	24351.8	531	71563.8
532	9079.59	532	20102.8	532	24302.4	532	69477.6
533	8883.3	533	20162.7	533	23910.1	533	66964.6
534	8542.49	534	20376.4	534	23699.1	534	66145.6
535	8430.71	535	19161.2	535	23291.5	535	68364.8
536	9229.57	536	19624.8	536	23613.7	536	64658.1
537	9384.58	537	19881.4	537	23770.1	537	67262
538	8893.99	538	19026.2	538	23122.6	538	67668.9
539	8165.25	539	20535.8	539	24319.9	539	67419
540	7124.17	540	19739.6	540	23898.8	540	66813.5
541	9142.44	541	18946.3	541	23909.1	541	68680.5
542	8820.58	542	18736.6	542	24192.2	542	67539.8
543	7973.53	543	19307.8	543	23704.3	543	68648
544	9375.26	544	19769.4	544	24238.5	544	67618.7
545	9417.88	545	18905.5	545	25483.1	545	68739.5
546	8335.42	546	19914.8	546	23368.7	546	66310.8
547	7776.19	547	20341.6	547	24131.5	547	69024
548	7780.54	548	19778.8	548	24128.4	548	67654.8
549	7961.96	549	21076.9	549	24806.8	549	69185.2
550	8398.83	550	19754.8	550	24968.4	550	69447.3
551	8084.27	551	18688.5	551	23920.4	551	67209.7
552	7226.98	552	18551.8	552	24572.1	552	69183.8
553	8297.49	553	18667.4	553	24357.9	553	67676.2
554	8146.69	554	18981.1	554	23012.5	554	67275.7
555	8843.21	555	19402	555	22529.7	555	68851.8
556	7612.92	556	19223.3	556	24133.5	556	67073.8
557	8378.54	557	20401	557	24273.5	557	68887.7
558	8008.55	558	21015.5	558	24012.1	558	68664.5
559	7671.77	559	19679.5	559	24062.5	559	68492.8
560	9379.14	560	21356.6	560	23475.7	560	68576.7
561	8205.82	561	20780.6	561	23805.1	561	69277.7
562	8062.92	562	21878.8	562	24932.4	562	68930.5
563	8998.31	563	20390.3	563	24740.9	563	67208.2
564	9667.08	564	19580.2	564	23460.3	564	67158
565	7986.73	565	19508.2	565	24121.2	565	67106.4
566	7481.43	566	21474.6	566	23790.7	566	68970.3
567	9539.62	567	20748.9	567	23271.9	567	69431.3
568	8475.8	568	20220.4	568	23866.9	568	71177.4
569	8977.15	569	21139	569	23723.8	569	73383.3
570	8874.98	570	19797.2	570	24439.3	570	70481.7
571	8801.96	571	20056.9	571	24749.1	571	70009
572	8703.65	572	19462.8	572	23574.6	572	69930.5
573	8342.06	573	20223.3	573	23263.7	573	67308.7
574	8721.26	574	19705.5	574	24650.3	574	65762.7
575	9638.37	575	21994.1	575	24897.4	575	68130.3
576	7598.58	576	20823.7	576	23456.2	576	68055.5
577	8354.03	577	21694.7	577	24364.1	577	68014.3
578	9033.97	578	21142.3	578	23402.6	578	66403.1
579	9406.23	579	20781.1	579	24451.6	579	67457.6
580	8811.81	580	20301.8	580	23928.7	580	66438.1
581	8600.01	581	19500.2	581	23457.2	581	66691.6
582	9295.7	582	19358.4	582	24507.2	582	66458.9
583	8975.83	583	20514.3	583	24687.4	583	66817.2
584	8306.9	584	20009.7	584	23637.4	584	68519.9
585	8230.22	585	20395.9	585	23946.2	585	67946
586	7446.48	586	20861	586	22873.5	586	68406.7
587	8619.3	587	20406.9	587	25261.8	587	66990.6
588	9524.57	588	22536.5	588	23457.2	588	68276.8
589	9273.22	589	22324	589	23436.6	589	66668
590	8105.35	590	19934.3	590	24745	590	67953.4
591	8405.46	591	20465.5	591	22995	591	68669
592	7865.66	592	20350.5	592	24482.5	592	68263.9
593	8399.54	593	20085.4	593	23745.4	593	65844.3
594	7370.08	594	20257.8	594	23801	594	68086.2
595	8653.6	595	19905.3	595	24155.1	595	69514.4
596	9100.39	596	20530.7	596	23676.5	596	70948
597	7991.04	597	21847.2	597	22752.1	597	70898.1
598	8010.47	598	21322.5	598	24418.7	598	69475.2
599	8899.02	599	20546.5	599	23857.6	599	72341.6
600	8948.64	600	20160	600	23736.2	600	68523.9
601	7861.18	601	19292	601	23951.3	601	68840.3
602	8070.6	602	19854.4	602	23579.7	602	67538.3
603	8417.51	603	20872.3	603	23977.1	603	69191.9
604	9517.07	604	18912.3	604	24321.9	604	71583
605	8677.59	605	20229.1	605	23816.5	605	70184.3
606	7720.7	606	20036.4	606	23292.5	606	67811.1
607	8830.59	607	19874	607	23753.7	607	70356.2
608	8416.3	608	20727.6	608	22632.6	608	71236.1
609	7812.33	609	20658.9	609	23652.8	609	70970.6
610	8649.87	610	21386.5	610	23672.4	610	69178.4
611	8182.72	611	20586.1	611	24083.1	611	68663
612	8387.78	612	21123.6	612	23363.5	612	67412
613	8170.37	613	19383.7	613	23755.7	613	67662.1
614	8954.32	614	20299.1	614	23072.2	614	64722.7
615	8065.39	615	20607.9	615	23562.2	615	64997.5
616	8481.07	616	20587.8	616	23637.4	616	67262.4
617	7663.93	617	19950.6	617	23350.1	617	67849
618	8325.21	618	20736.1	618	24005.9	618	67231.1
619	7887.08	619	20768	619	23980.1	619	66708.7
620	7253.04	620	19972.1	620	24231.3	620	69558.7
621	7805.32	621	20030.2	621	23182.4	621	72365.8
622	8323.99	622	19001	622	23769.1	622	70867.4
623	8639.35	623	20373.7	623	24414.6	623	68841.9
624	7971.81	624	19277.4	624	23029	624	69842.9
625	7699.1	625	19472.2	625	23790.7	625	70606.2
626	8660.01	626	20809.3	626	23837.1	626	70064.3
627	8045.02	627	19155	627	23391.3	627	68914.1
628	8300.77	628	19657.3	628	23540.6	628	69211.6
629	7527.01	629	20528.2	629	23474.7	629	70493.3
630	8653	630	20636.1	630	22828.2	630	66801.3
631	8042.34	631	20721.6	631	22907.5	631	68765.6
632	8395.12	632	20548.2	632	23140.1	632	71356.7
633	8248.26	633	20476.7	633	23466.5	633	71709.7
634	7471.98	634	20758	634	23433.5	634	67464.1
635	7865.5	635	20935.7	635	23718.7	635	68182.6
636	8866.35	636	20312.4	636	23826.8	636	67550.4
637	8352.36	637	20194.8	637	23366.6	637	68175
638	8621.48	638	20516.8	638	24445.4	638	68132.1
639	8325.47	639	19942.3	639	22311.5	639	68427.8
640	7340.66	640	19920.8	640	24247.8	640	67078.3
641	7674.26	641	20618.5	641	24875.7	641	69364.5
642	7739.84	642	19818.3	642	23705.3	642	70279.9
643	8519.28	643	19552.9	643	23687.8	643	67419.1
644	8324.75	644	19403.9	644	23460.3	644	68074
645	8008.75	645	19490.2	645	23040.3	645	68129
646	8691.95	646	20226.6	646	23426.3	646	68969.9
647	8387.77	647	19685.5	647	23252.4	647	67671
648	8218.82	648	19127.7	648	22772.6	648	66623.2
649	8244.3	649	19847.7	649	24333.2	649	67652.7
650	7776.96	650	20820.1	650	23731	650	68287.9
651	9049.67	651	19787	651	24907.6	651	70019.5
652	8085.32	652	19511.2	652	23779.4	652	68814.2
653	7461.77	653	20098.9	653	24195.3	653	68208.2
654	8429.28	654	19596.7	654	23495.3	654	65260.2
655	8862.04	655	20535.9	655	23353.2	655	68988.8
656	7914.99	656	19445	656	23825.7	656	69801
657	8187.11	657	19529.5	657	24258.1	657	70090.7
658	8789.27	658	21984	658	22435	658	69932.6
659	8122.81	659	22645.8	659	24312.6	659	68080.3
660	8256.34	660	20236.9	660	23956.5	660	66891.8
661	8854.62	661	21138.2	661	24032.6	661	68163.6
662	7961.26	662	21675.7	662	23777.4	662	69065
663	8483.57	663	21191.1	663	22469	663	68101.5
664	8139.12	664	20969.7	664	22774.7	664	69863
665	8068.39	665	20249.6	665	23619.9	665	69754
666	7241.05	666	20171.7	666	23219.4	666	68442.9
667	8116.31	667	20900	667	23809.3	667	70400.1
668	8480.69	668	20150.5	668	23333.7	668	70810.4
669	7546.05	669	20842.9	669	23453.1	669	68527
670	8351.2	670	19354.5	670	23192.6	670	68470
671	7727.68	671	19897.2	671	23354.3	671	67714.4
672	8148.29	672	20208.2	672	24254	672	67728.5
673	8082.79	673	20371.7	673	23641.5	673	69211.3
674	7715.22	674	21005.6	674	24430	674	66094.1
675	7843.56	675	20742.5	675	23056.8	675	65903.6
676	7869.07	676	20267.1	676	23452.1	676	66497.2
677	8291.21	677	20165.6	677	23121.6	677	66412.6
678	8987.28	678	19355.6	678	23476.8	678	65119.1
679	8702.23	679	20009.1	679	23558.1	679	67335.9
680	7977.31	680	20389.7	680	24470.1	680	64857.3
681	8880.66	681	20379.7	681	24564.9	681	64477.7
682	8058.96	682	20770.8	682	23773.2	682	65559.6
683	8109.1	683	21958.7	683	23213.2	683	66809.3
684	8064.03	684	22257.6	684	24174.7	684	65720.2
685	8174.28	685	22785.5	685	23255.4	685	65560.7
686	7970.62	686	23518.2	686	23446.9	686	64868.9
687	7659.87	687	21376.1	687	23628.1	687	66165.3
688	8520.7	688	21690.4	688	24264.3	688	66338.9
689	9308.63	689	20062.8	689	23759.9	689	66843.3
690	7878.32	690	19668.5	690	24134.6	690	71096.4
691	8625.76	691	19255.7	691	24018.2	691	68871.1
692	8195.59	692	20325.9	692	23427.4	692	65676.8
693	8096.7	693	20982.2	693	23918.4	693	65262.3
694	9018.59	694	20677.8	694	23775.3	694	66602.7
695	8730.81	695	18573	695	23292.5	695	64979.9
696	8309.54	696	20277.5	696	23227.6	696	65991.8
697	6802.34	697	19778.7	697	23633.2	697	67000.5
698	9524.94	698	19732.7	698	23422.2	698	66236.6
699	8300.88	699	19269.9	699	23730	699	66520
700	8719.1	700	19414.8	700	24092.4	700	66283.9
701	8129.49	701	19616.7	701	23940	701	67084.8
702	7933.9	702	21066	702	24007.9	702	67965.3
703	9371.17	703	21361.4	703	23695	703	65402.3
704	7851.44	704	20868.1	704	23991.5	704	67658.4
705	8241.15	705	20815.3	705	23493.2	705	65112.5
706	8233.21	706	20333.4	706	24411.5	706	66513.4
707	7779.08	707	20338.1	707	23461.3	707	67803.7
708	7192.01	708	20685.7	708	24291	708	67398.8
709	9153.53	709	22301	709	23262.6	709	66683.9
710	7266.22	710	20342.5	710	23902.9	710	66959
711	7840.86	711	20786.8	711	24364.1	711	70112.8
712	8831.5	712	19706.9	712	22404.1	712	68264.5
713	8282.22	713	19667.3	713	23541.6	713	66855.9
714	7897.85	714	19710.9	714	23497.4	714	67873
715	7881.98	715	20814.9	715	22529.7	715	67123.1
716	7588.98	716	19883.7	716	22352.6	716	66361.1
717	8066.12	717	20463.1	717	23527.2	717	66558
718	8064.59	718	23547	718	24397.1	718	66564.4
719	8335.06	719	21966.5	719	23583.8	719	65319.9
720	7283.71	720	20420.4	720	23711.5	720	66582.7
721	7935.51	721	19658.9	721	23605.4	721	66352.1
722	7319.84	722	19265.4	722	24382.6	722	68010.8
723	8085.12	723	19856	723	24017.2	723	67806.8
724	8385.51	724	20014.6	724	23398.5	724	69272
725	8835.93	725	20024.7	725	23010.4	725	69946.1
726	8091.81	726	19909.1	726	24127.4	726	70761.7
727	7645.12	727	20265.7	727	23722.8	727	73490.1
728	8461.16	728	20998.1	728	23896.8	728	73050.8
729	8790.5	729	21236.9	729	23334.7	729	76252.1
730	8221.91	730	19988.6	730	24989	730	78168.1
731	9171.68	731	20036.7	731	22986.8	731	75870.6
732	7550.38	732	19984.4	732	23243.1	732	76698.3
733	9209.33	733	19724.7	733	23772.2	733	75435.6
734	7992.18	734	20769.8	734	23822.6	734	78903.2
735	8784.24	735	20556	735	23567.4	735	76247.2
736	8118.21	736	20353.7	736	23834	736	77166.1
737	8884.15	737	20433.2	737	23621.9	737	75444.9
738	8978.55	738	20893.7	738	22995	738	75987.9
739	7327.22	739	20708.8	739	23749.6	739	77282.6
740	9083.14	740	20056.7	740	23937.9	740	76467.3
741	8798.31	741	20074.1	741	23971.9	741	80230.5
742	7962.39	742	20592.6	742	23919.4	742	78432
743	7436.26	743	21875.3	743	23769.1	743	77704.2
744	7241.29	744	19616.8	744	23591	744	78492.8
745	7904.05	745	20278.1	745	22600.7	745	80401.1
746	8094.48	746	21439.2	746	23805.1	746	79929.3
747	7725.39	747	20723.2	747	23110.3	747	79042
748	9115.13	748	21379.4	748	23758.8	748	79445.3
749	8491.89	749	20475.2	749	23885.4	749	78357.3
750	7866.14	750	20868.9	750	23794.9	750	76285.8
751	8118.29	751	21404.5	751	23402.6	751	77107.4
752	7556.67	752	21160.9	752	23645.6	752	76858.1
753	8901.48	753	20296.9	753	23346	753	78039.6
754	7562.91	754	20539.7	754	23506.6	754	76126.4
755	9536.07	755	20538.1	755	23295.6	755	75532.9
756	8153.09	756	20526.8	756	23505.6	756	72968.5
757	7784.04	757	20264.9	757	23205	757	75192.1
758	7984.76	758	20098.3	758	23986.3	758	75563.8
759	8238.35	759	20299.8	759	22615.1	759	75413.3
760	9355.65	760	21043.4	760	23471.6	760	72333.9
761	8101.84	761	20919.4	761	23385.1	761	70593
762	7398.19	762	20195.8	762	23893.7	762	69594.1
763	7459.95	763	19946.4	763	23604.4	763	74231.1
764	7966.96	764	20056.2	764	23344	764	73698
765	7975.39	765	20587.2	765	24155.1	765	75964.3
766	8596.54	766	19820.8	766	23874.1	766	74705.9
767	8523.16	767	20486.8	767	23794.9	767	74490.2
768	7393.18	768	20933.4	768	23684.7	768	74054.2
769	8185.81	769	20463.7	769	23240	769	72211.6
770	7065.26	770	20224.7	770	23270.9	770	71187.1
771	7609.6	771	19730.8	771	23432.5	771	70494.7
772	8726.47	772	20765.4	772	23395.4	772	69445.6
773	8173.19	773	21623.6	773	22997.1	773	69748.8
774	8373.12	774	20683.7	774	22609	774	69773.1
775	8867.98	775	20373.9	775	23657.9	775	70026.3
776	7255.76	776	20658.5	776	23650.7	776	67581.7
777	7982.86	777	21384.8	777	24804.7	777	67398.9
778	8492.47	778	21225.1	778	23368.7	778	66961.6
779	6324.26	779	20066.8	779	23380	779	66982.1
780	7102.04	780	20646.8	780	23016.6	780	67427.6
781	7531.92	781	20804.4	781	23548.8	781	66125.5
782	7685.45	782	21935.5	782	23411.9	782	69399
783	8183.35	783	20994.8	783	23735.1	783	69138.7
784	8927.77	784	19631.6	784	22980.6	784	67056.9
785	8287.03	785	20292.9	785	23699.1	785	66991.6
786	7448.44	786	20338.4	786	23793.8	786	68357.4
787	7838.33	787	20340.4	787	23322.4	787	68644.3
788	8322.71	788	20151.9	788	23961.6	788	68022.8
789	7585.99	789	19939.1	789	22830.3	789	65809.2
790	8700.33	790	22595.9	790	23832.9	790	67185.6
791	7395.84	791	21221.8	791	22603.8	791	67515.8
792	8571.58	792	20427	792	24151	792	65277.2
793	7524.23	793	19695.3	793	23158.7	793	65761.2
794	8027.26	794	21311	794	23469.6	794	66542.1
795	7787.21	795	19249.6	795	23655.9	795	65188.2
796	7812.94	796	20889.1	796	23959.6	796	66469
797	8598.57	797	20699.7	797	23689.9	797	65365.6
798	7471.73	798	19706.4	798	23716.6	798	63997.1
799	8151.94	799	19937.6	799	23065	799	66748.1
800	7976.56	800	20555.8	800	23162.8	800	66496.2
801	7994.02	801	21239	801	23040.3	801	66995.4
802	8516.08	802	20576.8	802	23801	802	67949.4
803	8088.67	803	20273.6	803	22541	803	65959.9
804	8292.57	804	21493.2	804	23361.5	804	64244.1
805	6925.69	805	21665.7	805	23721.8	805	63787.9
806	7423.24	806	20671.4	806	22770.6	806	64510.2
807	8296.55	807	20290.8	807	23731	807	63872
808	8111.39	808	19894.2	808	23521	808	64370
809	7612.07	809	19963.4	809	23681.6	809	64852.8
810	8336.87	810	19429.4	810	23718.7	810	64294.5
811	8163.3	811	19572.5	811	24130.4	811	64886.3
812	8224.06	812	19943.6	812	23326.5	812	67131.9
813	7994.87	813	20233.3	813	23124.7	813	67373.3
814	8275.29	814	21233.7	814	23258.5	814	65569
815	7749.53	815	21313.7	815	23173.1	815	65674
816	8315.46	816	19514.8	816	22711.9	816	68052.1
817	7915.19	817	19988.6	817	23593.1	817	67488.7
818	7674.66	818	20518.7	818	22891	818	67481.8
819	8275.26	819	20868.2	819	22802.5	819	66974.4
820	8184.38	820	19968.1	820	23379	820	67445
821	8102.61	821	20431.8	821	23060.9	821	68589.6
822	7627.11	822	20699.8	822	24441.3	822	66336.6
823	8025.31	823	21620.9	823	24196.3	823	66658.6
824	8074.27	824	20716.8	824	22611	824	67047.1
825	8190.07	825	20338.2	825	23287.4	825	64961.4
826	8023.96	826	20633.1	826	23556	826	66044.3
827	7917.24	827	21737.9	827	23510.7	827	65841.1
828	7976.01	828	21887	828	22411.3	828	68249.4
829	8101.36	829	21912.4	829	24844.9	829	66866.2
830	8013.81	830	21105.5	830	22142.6	830	63454.2
831	8073.17	831	22348.1	831	22542.1	831	64752.5
832	8443.59	832	24607.6	832	23478.8	832	66768.8
833	8213.84	833	21708.7	833	22877.6	833	68408.7
834	7321.6	834	21514.4	834	22651.2	834	67534.9
835	7554.42	835	21928.8	835	24061.5	835	67514.7
836	7583.8	836	22662.8	836	23745.4	836	66825.6
837	7229.13	837	21573.9	837	22544.1	837	66251.4
838	7446.35	838	21310.1	838	23233.8	838	66807.2
839	8598.47	839	22794	839	23264.7	839	67118.4
840	6799	840	21758.1	840	23565.3	840	62864.8
841	7783.22	841	22491.5	841	23321.3	841	62666.4
842	7271.15	842	21276.4	842	23245.1	842	64958.8
843	8457.19	843	20013.6	843	23737.2	843	65566
844	8102.85	844	21587.6	844	23758.8	844	65636.7
845	8475.99	845	20734.9	845	23381	845	66315.5
846	7074.35	846	22060.5	846	23917.4	846	64972.5
847	7178.97	847	20803.3	847	23079.4	847	65504.5
848	8266.71	848	19770.3	848	23908.1	848	67576.9
849	7893.27	849	19783.7	849	23694	849	67610.3
850	8904.04	850	25811.5	850	23355.3	850	69106.9
851	8374.49	851	25038	851	22954.9	851	66484.5
852	7743.75	852	22060.5	852	22715	852	65975.9
853	7642.55	853	20803.3	853	22350.6	853	66102.6
854	8041.58	854	19770.3	854	23383.1	854	69194.4
855	7778.19	855	19783.7	855	23480.9	855	68287.9
856	7497.59	856	30274.3	856	23221.5	856	66360
857	6880.91	857	21487.1	857	23259.6	857	66724.9
858	8387.23	858	22059.9	858	23183.4	858	66351.5
859	8345.46	859	20803.5	859	22725.3	859	66698.3
860	7723.6	860	19770.6	860	23179.3	860	68423.8
861	8495.58	861	19784.1	861	23263.7	861	66489.1
862	8285.85	862	20579.5	862	23971.9	862	67070.3
863	8068.45	863	20135.9	863	23927.6	863	67517.7
864	8077.21	864	20294.6	864	22830.3	864	65766.4
865	7898.42	865	20277.1	865	23338.8	865	66501.7
866	8028.12	866	19941.6	866	22784	866	69333.7
867	7283.01	867	20734	867	23883.4	867	67252
868	8510.28	868	20418.5	868	24158.2	868	65789.5
869	8383.36	869	20143.3	869	23349.1	869	66692.9
870	7121.9	870	20253.1	870	22562.6	870	66127.8
871	7936.77	871	20054.2	871	23850.4	871	65676.9
872	7427.45	872	19605.8	872	23500.4	872	64629
873	8299.75	873	19950.9	873	23138.1	873	65910.8
874	8257.4	874	22436.6	874	23713.5	874	63533.3
875	7898.35	875	21004.7	875	23501.5	875	64793
876	8503.78	876	20714.4	876	23124.7	876	65299.6
877	8062.79	877	20847	877	22948.7	877	63915.1
878	8052.51	878	20351.9	878	23212.2	878	63756.1
879	8743.67	879	21344.3	879	23153.5	879	65281.2
880	7465.78	880	22676.6	880	23335.7	880	64653.3
881	8183.32	881	20269.1	881	22234.3	881	66261.5
882	8060.09	882	21643.1	882	24349.7	882	62817.6
883	7861.43	883	21082.2	883	24075.9	883	64625.1
884	7363.46	884	20017	884	23410.9	884	64872.6
885	8018.11	885	20360.6	885	23060.9	885	67055.7
886	8350.19	886	20308.9	886	23599.3	886	66122.7
887	7871.45	887	20601.5	887	22109.7	887	64757.2
888	7286.08	888	20777.3	888	24209.7	888	64983.8
889	8004.79	889	20886.1	889	24223.1	889	67724.3
890	8679.04	890	21543.4	890	23048.5	890	64068.9
891	7264.03	891	20460.3	891	22980.6	891	63218.5
892	8664.06	892	19980.9	892	23794.9	892	65890.6
893	8985.03	893	19928.1	893	22833.4	893	65074.4
894	7725.25	894	19867.9	894	24842.8	894	65139.1
895	8528.67	895	20234.1	895	23010.4	895	68063
896	7580.78	896	19955.3	896	22393.8	896	66275
897	7380.53	897	20129	897	23737.2	897	64875.2
898	8072.8	898	19150.3	898	24390.9	898	64509.2
899	8070.47	899	20037.7	899	24228.2	899	66181.6
900	9189.29	900	20392.3	900	23437.6	900	66614.3
901	7361.46	901	19363.2	901	22934.3	901	64270.9
902	7862.65	902	20626.9	902	23363.5	902	65060.3
903	8374.71	903	19846.2	903	23946.2	903	63549.3
904	8816.75	904	19199.5	904	23610.6	904	64767.7
905	8232.44	905	20446.7	905	23789.7	905	65364.6
906	8262.36	906	19393.2	906	23884.4	906	63835.7
907	8053.55	907	19732.2	907	23680.6	907	62092.5
908	7648.92	908	19482.8	908	23367.6	908	63237.2
909	7507.54	909	19990.7	909	22653.2	909	64562.1
910	7966.12	910	19947.7	910	23295.6	910	63971.3
911	7960.98	911	21682.9	911	22709.9	911	64585.8
912	8010.28	912	21190	912	23253.4	912	63494.3
913	8452.08	913	21060.3	913	23451	913	65000.3
914	7332.98	914	30881.4	914	22971.3	914	63503.8
915	7612.41	915	22451.8	915	22909.6	915	63231.2
916	7674.99	916	21199.3	916	23698.1	916	62278.2
917	7604.16	917	21558.7	917	23295.6	917	62920.4
918	8098.91	918	22002.9	918	23861.8	918	64132.3
919	8023.55	919	21818.3	919	23456.2	919	65318.6
920	7939.64	920	21313.4	920	23111.3	920	65234.2
921	9225.06	921	20061.1	921	23106.2	921	66372.5
922	7976.46	922	20097.4	922	23976	922	67250.4
923	7955.74	923	20433.7	923	23982.2	923	63890.8
924	7843.29	924	20467.2	924	23274	924	64342.9
925	7826.48	925	19595.5	925	22929.1	925	66674.8
926	7286.98	926	20484.6	926	23387.2	926	66094.7
927	7492.38	927	21323.6	927	23906	927	66485.5
928	7939.13	928	20725.3	928	23122.6	928	68509.2
929	8065.1	929	20593.5	929	24340.4	929	68085.3
930	8358.3	930	20598.6	930	23513.8	930	69503.9
931	7997.44	931	21152.2	931	23676.5	931	68751.1
932	7911.8	932	20582.9	932	23851.5	932	65811
933	7417.72	933	20274.6	933	24194.3	933	68606.2
934	7816.73	934	20471.5	934	23291.5	934	69295.9
935	7674.83	935	19731.9	935	24479.4	935	68729.3
936	7668.96	936	19635.8	936	23270.9	936	68003.2
937	8407.78	937	19901.5	937	23237.9	937	68807.9
938	8407.91	938	20006.8	938	23345	938	67009
939	7506.69	939	20907.3	939	23318.2	939	67169.1
940	7476.69	940	20964	940	22791.2	940	68555.5
941	7581.08	941	20513.1	941	24280.7	941	67722
942	7889.95	942	21205.7	942	23730	942	69795.2
943	8680.13	943	19563.1	943	23225.6	943	67664.7
944	8089.76	944	19483.4	944	22699.6	944	66291.5
945	7394.3	945	19499.9	945	22814.9	945	68474.3
946	7118.34	946	19570.7	946	22515.3	946	67196.4
947	8164.03	947	20627	947	23290.4	947	65460.1
948	7781.98	948	20531.4	948	23550.9	948	67325.3
949	7843.57	949	22440	949	22792.2	949	67537
950	8166.63	950	19713.5	950	24465	950	66637.3
951	7844.09	951	19770.5	951	22883.8	951	67645.8
952	7834.43	952	20735	952	23209.1	952	68586.2
953	7617.34	953	19345.9	953	23002.2	953	70026.1
954	8160.3	954	19265.2	954	23214.3	954	67245.3
955	7442.04	955	19179.7	955	23777.4	955	67853.3
956	7339.38	956	19116.2	956	23827.8	956	69736.2
957	7858.09	957	19695.1	957	22911.6	957	68999.3
958	7290.6	958	19182.2	958	23469.6	958	66210.7
959	8380.25	959	19711.7	959	24001.8	959	66393
960	6715.03	960	19042.3	960	23260.6	960	68698.6
961	7687.66	961	19649.1	961	24803.7	961	68568.2
962	8805.73	962	19873.9	962	23038.2	962	70517.3
963	7915.4	963	19694.9	963	22560.6	963	71239.8
964	7761.98	964	19826.4	964	23914.3	964	71401.5
965	7779.98	965	19439.8	965	23978.1	965	69789.3
966	8182.34	966	20540	966	22416.5	966	69555
967	8310.05	967	20841.3	967	23007.4	967	68149
968	7542.52	968	20500	968	22382.5	968	67433.7
969	8423.08	969	20678.9	969	23421.2	969	70395.7
970	8199.99	970	20798.3	970	23267.8	970	69228.2
971	7428.95	971	19987.6	971	22292.9	971	68313.8
972	6853.68	972	20113	972	23424.3	972	69867.5
973	7460.07	973	22195	973	23884.4	973	69383.8
974	7968.48	974	20879.9	974	23442.8	974	70383.1
975	7389.74	975	22751.7	975	23073.2	975	68686.7
976	7657.81	976	20819.8	976	22676.9	976	67423.2
977	7490.68	977	20678.1	977	23274	977	66765.6
978	7575.58	978	19646.2	978	23814.4	978	69182.8
979	8082.67	979	19497.1	979	23158.7	979	69268
980	7647.5	980	19879.1	980	22894.1	980	70097.3
981	7944.59	981	19753.1	981	23124.7	981	69911.5
982	8913.04	982	20585.2	982	22613.1	982	69294.6
983	7984.5	983	20211.7	983	23682.6	983	68460.4
984	6958.87	984	19658.6	984	23424.3	984	69842.4
985	8501.34	985	20558.4	985	23838.1	985	68892.7
986	8472.61	986	19792.7	986	23284.3	986	67040.9
987	7793.39	987	19853.6	987	24031.6	987	67626.6
988	8777.15	988	20648.6	988	22369.1	988	67727.4
989	7436.69	989	20787	989	23972.9	989	68184.1
990	8894.5	990	21636.9	990	22899.3	990	67460.1
991	7849.93	991	21331.6	991	24028.5	991	69330.9
992	8032.78	992	21304.9	992	22523.5	992	72536.3
993	8139.24	993	20536.6	993	22730.4	993	68892.7
994	8253.18	994	19940	994	23699.1	994	67040.9
995	8207.04	995	20316.6	995	23404.7	995	67626.6
996	8097.64	996	20943.3	996	22700.6	996	67727.4
997	6910.02	997	21503.5	997	23439.7	997	68184.1
998	7963.19	998	23807.3	998	23840.1	998	67460.1
999	7898.81	999	23115.8	999	22596.6	999	69330.9
1000	7892.36	1000	23528.6	1000	23485	1000	72536.3

## Sheet: Figure 2c
D1	D2	Hardness (HV)
37.647	-24.3396	2319.04
39.6965	-24.9363	2300.81
41.0977	-23.3376	2265.95
40.2827	-26.9655	2248.52
41.1133	-24.3372	2246.15
41.9543	-24.3703	2242.18
40.1112	-21.8398	2230.3
41.6503	-14.3998	2209.7
41.4963	-21.82	2208.91
39.5994	-22.1677	2204.95
40.3462	-26.232	2200.19
41.2604	-26.1171	2199.4
40.7441	-22.5015	2196.23
41.1529	-22.9126	2193.85
40.1194	-21.0299	2191.48
41.6662	-22.501	2189.1
42.7449	-9.40796	2180.39
40.1776	-24.2164	2178.8
41.3171	-24.6564	2157.41
40.1649	-21.365	2144.73
42.1044	-18.0019	2136.81
41.2319	-20.5056	2132.06
42.1245	-21.3065	2128.89
40.8221	-12.0265	2124.13
44.4647	5.98986	2120.96
39.4704	-27.2635	2117.79
40.7593	-20.7026	2113.83
40.4975	-26.9767	2106.7
41.0431	-25.6951	2104.33
43.0564	-12.7635	2103.53
41.5913	-17.1298	2100.36
41.8192	-19.6731	2099.57
40.9829	-23.3257	2087.69
40.4521	-16.476	2078.18
43.0141	-16.5258	2075.8
40.9421	6.10475	2075.8
40.9557	-17.7111	2074.22
41.682	-8.84838	2072.63
39.0716	-21.9467	2071.84
42.1854	-16.0747	2067.88
40.8996	-26.5441	2063.92
39.9557	-27.2808	2061.54
42.1047	-18.8488	2060.75
40.1219	-16.4719	2053.62
42.9487	-7.48958	2052.83
43.5949	-15.6121	2052.03
38.2241	-26.4758	2052.03
43.4434	4.6307	2041.73
43.6326	-16.5663	2038.57
42.0157	-15.4848	2036.19
38.7271	-0.90775	2033.81
42.7354	-15.0546	2029.85
43.6039	1.85455	2029.06
39.2908	-27.0111	2026.68
39.603	-21.5959	2025.89
36.394	-25.7303	2025.89
41.6459	-21.6049	2018.76
40.5128	-19.1426	2017.17
35.2468	-25.8531	2006.87
42.4029	-14.1006	2002.91
40.1105	-1.39804	2000.54
39.6314	-26.5888	1998.95
42.5934	-20.9406	1995.78
43.816	-7.75858	1987.86
42.3017	-17.7394	1977.56
41.0592	-11.2642	1975.18
42.2052	-17.9763	1973.6
42.4014	-19.6374	1972.01
39.0887	9.15965	1969.64
42.2769	-12.1271	1967.26
43.5359	-4.05302	1961.71
43.4228	-10.4066	1959.34
34.456	-25.9324	1958.54
42.5243	-12.3394	1953.79
43.8462	-2.64051	1953
40.2985	-23.9464	1953
43.3049	-1.10492	1952.21
41.8939	-14.7763	1950.62
42.813	-0.13828	1947.45
42.204	-7.60193	1944.28
44.1174	-9.66239	1942.7
40.3633	-25.517	2135.57
42.9645	-11.4747	1931.61
35.8816	7.0563	1930.81
45.8418	3.6855	1930.02
39.5697	-0.06452	1930.02
40.7693	-15.3	1929.23
41.8287	-10.4406	1929.23
42.2454	-9.99564	1926.85
43.229	-14.9308	1920.51
42.6526	-1.27905	1920.51
38.6937	-26.5137	1917.34
40.5661	6.29819	1904.67
40.9952	-2.56521	1903.88
40.5637	-3.27339	1900.71
36.9733	11.0188	1900.71
46.5572	0.4619	1888.82
41.496	-20.479	1887.24
43.9129	-1.53892	1886.45
43.0976	-11.5564	1882.48
33.8531	13.2843	1880.9
41.3244	-0.18989	1879.31
41.7507	4.92988	1879.31
34.5416	-25.9331	1874.56
44.4618	3.57722	1871.39
43.1016	-5.93652	1869.81
41.9203	-3.7743	1867.43
43.4193	-1.98374	1861.09
38.7009	5.7296	1850.79
42.1895	6.28241	1847.62
43.417	1.68066	1846.04
36.24	-25.7231	1835.74
44.2664	7.01201	1831.78
34.468	-25.9338	1830.19
34.0265	-25.9603	1829.4
39.3429	-26.2842	1823.85
42.0038	1.34817	1819.1
45.3249	1.5015	1810.39
45.4187	4.78541	1809.59
44.5458	1.02582	1807.22
34.1428	7.09548	1805.63
43.5649	-16.2573	1804.84
39.1151	5.19809	1803.25
35.8568	7.05661	1798.5
35.2867	-25.8498	1798.5
42.5354	-8.63375	1796.92
37.309	4.4101	1796.92
43.0049	-8.36617	1795.33
42.9376	-10.2059	1794.54
35.4948	14.3086	1794.54
40.641	-1.10006	1786.62
39.676	6.85649	1783.45
36.8028	8.37987	1783.45
36.9283	-25.6026	1779.49
33.2383	13.762	1776.32
40.03	-2.71966	1768.39
34.5296	-25.9275	1768.39
38.8084	3.3128	1767.6
40.6217	2.11143	1762.85
42.6443	-3.10859	1762.85
39.6203	4.33368	1761.26
35.9489	10.2757	1761.26
21.3479	14.1374	1755.72
42.5703	-4.08946	1755.72
41.5686	-1.18181	1754.93
46.4629	3.61608	1754.13
40.7447	3.71042	1750.96
42.9027	2.92969	1750.17
43.2544	2.21622	1747
42.2818	0.69066	1740.66
39.974	0.93868	1737.49
34.7777	10.9233	1733.53
39.0752	9.67713	1731.95
46.5779	4.23355	1728.78
34.4304	12.3959	1727.99
31.1862	14.251	1726.4
45.1406	-0.84482	1722.44
40.755	-15.6263	1721.65
41.8991	1.98453	1718.48
35.1163	8.99335	1717.69
38.848	7.66106	1716.9
39.2696	1.28934	1713.73
43.0199	-5.34365	1713.73
32.1537	14.8156	1712.14
23.0478	13.9804	1704.22
35.6847	10.8642	1704.22
36.3646	-25.6959	1704.22
44.9264	-5.19237	1702.63
26.3162	16.6441	1702.63
45.0282	3.63367	1701.84
24.9569	14.3749	1699.46
44.321	-2.32806	1694.71
40.3239	8.05996	1693.92
45.8373	-2.12036	1693.92
29.9444	14.7896	1687.58
36.3691	13.3021	1686.79
29.7921	13.4776	1686.79
38.7818	6.74695	1686
40.0914	3.29229	1685.2
38.4588	1.97545	1683.62
34.0597	9.42058	1682.83
38.1013	5.32097	1682.83
43.1447	-2.85795	1682.83
33.4215	12.1206	1682.03
44.4406	-5.57137	1681.24
43.264	-8.80294	1678.87
44.9775	2.27273	1678.07
33.2466	10.0935	1677.28
40.2375	7.67432	1675.7
36.7089	10.7367	1674.9
38.4397	6.77384	1673.32
41.2158	-15.9862	1669.36
24.8579	15.5299	1668.57
44.4286	-2.71704	1663.81
41.9571	-11.4683	1663.02
11.7346	11.3432	1662.23
41.6139	-2.74062	1660.64
42.1245	-10.5624	1659.06
32.7715	11.4609	1657.47
44.2646	-3.29526	1656.68
39.3579	4.87225	1653.51
40.9479	8.88246	1651.93
43.6428	4.47332	1650.34
44.8317	-5.72423	1645.59
37.8449	12.0343	1642.42
23.937	17.46	1641.63
41.4169	4.68115	1638.46
32.5696	9.30833	1637.67
32.4162	11.3736	1636.08
38.4279	4.42004	1632.91
33.0037	10.8198	1622.61
37.5132	9.44078	1620.24
27.5698	16.4777	1619.44
35.6717	7.87704	1617.07
35.8491	8.62304	1613.9
34.6399	12.0136	1611.52
19.2186	16.7494	1608.35
23.0099	15.7962	1607.56
29.9864	13.8896	1606.77
24.9275	15.967	1605.18
25.1094	16.0837	1603.6
44.3687	-0.52882	1602.81
36.5215	9.82346	1602.81
41.1441	-0.93435	1602.01
41.7479	-4.77459	1600.43
28.7192	15.346	1598.84
20.3507	12.8478	1596.47
28.8896	11.6284	1594.09
33.5066	9.20579	1593.3
43.0906	-3.43108	1593.3
27.988	12.5769	1590.92
27.1418	14.0296	1589.34
38.9036	2.33007	1588.54
19.4345	17.4107	1581.41
25.8886	16.4	1581.41
41.644	3.20965	1579.83
43.0347	4.66115	1578.24
29.0181	16.6393	1576.66
25.6245	13.4128	1574.28
37.3695	1.04841	1574.28
35.9577	12.0023	1567.94
25.8843	15.4893	1564.78
8.67808	10.9273	1550.51
19.2548	16.9737	1550.51
34.505	14.5728	1550.51
15.5588	12.8739	1547.34
45.4366	2.17771	1545.76
44.3066	-8.51194	1541.8
38.302	12.0541	1537.04
27.6505	17.9587	1536.25
45.444	2.31881	1536.25
37.7785	3.27731	1536.25
14.15	14.7675	1535.46
15.0909	13.2772	1535.46
41.3688	1.99997	1534.67
42.3674	-9.61319	1533.88
30.4653	16.2106	1530.71
39.4945	2.54512	1530.71
16.4574	15.2935	1527.54
35.2782	12.9048	1526.75
41.9697	-23.0603	1524.37
41.7686	2.71712	1520.41
29.4779	11.3027	1518.03
34.2815	9.27683	1515.65
41.2546	-13.932	1515.65
32.6168	0.77524	1514.35
41.7165	-2.50692	1509.31
36.9499	11.9281	1507.73
20.5865	18.439	1507.73
37.898	9.01186	1507.73
39.654	8.6879	1507.73
41.4446	7.62577	1506.94
18.5739	14.3273	1502.98
37.1438	7.79935	1502.18
17.7611	14.7079	1495.85
26.4233	18.6926	1495.05
18.3668	17.6413	1494.26
43.4281	-0.21341	1492.68
22.5677	18.4344	1487.13
40.784	9.08876	1486.34
35.3294	12.0799	1485.55
17.2548	12.712	1481.58
31.3236	14.698	1479.21
28.5234	13.536	1470.49
15.9176	11.6775	1470.49
27.0737	15.5506	1468.12
42.3843	-11.2769	1463.36
26.6684	13.6552	1460.99
26.8193	14.2738	1460.19
38.0427	7.59067	1454.65
31.278	12.5117	1453.85
41.4067	-16.3794	1453.85
32.5701	0.96378	1452.5
35.3527	10.4212	1452.27
30.1683	13.0368	1451.48
42.0803	-4.39645	1450.69
37.4704	3.15475	1449.89
9.94827	11.9806	1449.1
31.1049	15.1426	1443.55
12.7132	12.1763	1443.55
21.6894	16.0413	1443.55
25.8679	15.4721	1436.42
34.3167	7.89346	1434.84
11.2123	9.94295	1432.46
25.371	14.685	1430.09
11.5085	8.95099	1425.33
43.6277	-9.15471	1422.96
23.9229	14.5638	1421.37
16.3732	11.9112	1418.2
20.8474	12.3384	1417.41
19.3333	15.7185	1413.45
18.9537	15.7236	1412.66
19.3751	18.455	1410.28
19.1595	13.3592	1409.49
16.9516	16.9128	1408.69
40.8776	-21.6249	1408.69
35.7009	13.5889	1401.56
14.4597	12.966	1397.6
34.4607	12.704	1396.81
24.7359	16.3537	1396.02
22.2362	14.7577	1396.02
32.4302	1.34775	1394.62
43.7763	-11.1443	1388.89
21.1113	17.3828	1388.09
10.433	9.77955	1384.93
13.5602	12.2647	1384.93
21.8081	16.2451	1379.38
13.1681	11.7481	1374.63
11.353	10.7118	1373.83
26.637	12.3863	1373.04
27.7768	14.7785	1369.08
26.5989	15.3148	1367.49
23.9074	16.0178	1361.95
15.7559	16.2218	1361.16
41.9622	-16.0256	1361.16
11.7522	9.22281	1357.99
6.13592	6.45309	1056.4
10.4557	9.12219	1355.61
10.4438	12.2211	1354.82
20.6689	15.8758	1354.03
14.2536	13.8352	1347.69
39.667	-22.8014	1346.9
21.3587	16.165	1345.31
30.7943	13.4433	1335.8
22.6057	11.6716	1335.16
40.6472	-19.1871	1335.01
9.71337	12.0098	1333.43
19.4472	12.8649	1333.43
12.331	10.328	1331.05
25.7656	18.4821	1330.26
13.0423	12.1153	1327.88
20.3063	16.6798	1321.54
24.4521	13.0593	1319.96
10.9723	8.40608	1319.16
20.2937	15.6573	1318.37
28.9323	15.1567	1317.58
18.2459	16.2024	1313.62
15.6053	15.5291	1312.83
8.42944	9.54339	1310.45
-4.56678	22.9968	1308.2
9.72368	10.2865	1306.49
14.4046	14.8658	1306.49
10.679	6.9666	1005.7
35.1996	10.316	1300.94
25.7976	16.8956	1300.15
10.7015	7.31423	1095.4
23.0228	14.3525	1292.23
-4.60412	23.5019	1284.38
9.58848	3.98099	1084.3
17.859	14.5293	1283.51
40.163	-23.2935	1480.34
9.51908	4.11993	879.55
1.79499	16.3296	1274.9
11.1011	12.2117	1274
26.1305	12.6983	1274
2.43401	2.60517	1266.08
21.6764	18.1303	1263.7
9.2562	12.8644	1262.91
7.02486	7.73365	961.328
-5.57609	23.4914	1260.63
7.93229	9.20684	1256.57
40.3672	-24.5792	1555.78
12.8485	14.1529	1854.99
8.92416	12.0904	1252.61
5.26479	7.29257	1049.44
14.7513	12.6535	1246.27
10.8302	8.02561	1245.48
21.4443	17.0765	1245.48
22.2417	15.1484	1243.9
9.68569	3.04907	1239.14
5.26975	6.40454	1238.35
38.9457	-25.4739	1736.77
20.8633	16.2805	1534.39
13.5915	11.8029	1432.01
3.75118	6.13068	1231.22
9.75384	6.31785	1230.43
1.40893	16.3311	1228.92
5.59082	8.08787	1226.47
23.1912	15.1974	1424.09
16.1634	13.3136	1423.3
42.7047	-2.54054	1722.51
9.70563	3.06396	1217.75
13.5541	13.1379	1417.75
19.3534	15.1569	1517.75
3.69532	6.01717	1215.37
-6.2787	22.5217	1213.06
8.96079	8.51212	1210.62
9.51317	2.50949	1208.24
-4.9488	20.6729	1204.34
-5.35639	23.8647	1197.2
20.5982	14.8014	1396.36
17.7771	15.291	1395.57
5.56561	7.28037	1193.98
34.4396	7.8416	1390.02
21.3218	15.2072	1490.02
32.4141	1.37406	1488.81
4.80394	6.48152	1186.85
4.84628	7.50587	1186.06
9.57082	1.36954	1185.27
2.78516	4.43772	1182.1
4.09043	4.87944	1179.72
9.62977	1.73294	1179.72
22.5006	17.2951	1377.34
10.3731	10.8759	1171.01
9.31959	10.4635	1167.84
4.76909	6.09674	1167.04
-5.16644	22.9662	1165.5
-4.35639	23.084	1165.5
18.4704	13.2758	1661.5
15.7972	12.2419	1555.16
10.918	10.9798	1153.58
12.0136	9.97204	1150.41
9.68278	1.02555	1150.41
-5.42184	23.0191	1149.96
-4.91848	23.3054	1149.96
9.61019	2.184	1148.03
3.58912	7.35079	1145.65
5.68262	5.63805	1140.11
9.55962	1.0105	1140.11
1.73339	3.79031	1138.52
-0.31894	4.62655	1136.15
-6.25531	23.3746	1135.2
-6.21181	21.9932	1134.42
0.63296	3.58613	1133.77
-5.24948	22.3359	1133.64
-4.7438	22.6227	1133.64
8.08652	10.748	1130.6
9.46843	9.2968	1130.6
6.40731	5.59158	1130.6
6.91923	6.11472	1127.43
-5.63081	22.4054	1126.65
1.255	2.39883	1124.26
3.12168	2.71615	1123.47
0.09776	2.10365	1122.68
9.56922	10.3822	1121.88
3.87505	2.76452	1121.88
-2.99661	20.54	1121.88
3.82886	3.43184	1119.51
-5.68667	22.1312	1118.88
6.35274	6.20813	1117.92
-6.05087	22.7629	1117.33
5.21408	5.32288	1112.38
-4.88784	20.8154	1111.58
0.679	2.58146	1110.79
2.2466	3.50181	1110
3.00558	2.76536	1109.21
-9.20081	1.20427	1107.22
0.43299	3.57278	1106.04
-3.15301	20.7375	1106.03
-5.42192	-0.89984	1105.25
9.81629	1.20078	1103.66
-4.83649	8.21504	1103.34
4.43184	2.86608	1100.49
-0.65623	0.14925	1100.49
-3.70268	19.9733	1099.68
0.04204	-0.9871	1098.91
2.30541	3.88998	1098.12
0.58849	-0.55749	1098.12
-0.53598	-1.11747	1097.32
-5.73093	21.4846	1095.57
-4.46353	7.39433	1095.57
9.4109	0.54119	1094.95
7.22619	6.74309	1092.57
0.91263	-1.02288	1088.61
0.83646	-1.26006	1087.82
-4.93066	21.5079	1084.62
-5.50132	-1.49523	1083.85
-4.00787	-1.41078	1083.85
-3.51148	20.966	1083.03
1.62212	3.31447	1080.69
9.51839	0.31613	1077.52
-5.00563	8.02259	1075.37
-12.1995	-5.04262	1075.11
-1.69451	0.07472	1073.55
-5.7076	21.3795	1072.26
-2.31194	-0.78747	1071.97
-3.31769	9.56748	1068.38
-1.86976	-6.84451	1067.22
-3.41169	-2.29638	1063.25
-4.6652	-2.74988	1063.25
-1.0158	3.43099	1058.5
-0.37684	-8.42279	1058.5
-4.33274	-1.51509	1054.49
-2.26193	-5.97621	1053.75
-3.40511	-6.12095	1052.96
-2.17559	1.3186	1052.16
1.08347	-1.31568	1048.2
-0.87688	-8.88852	1047.41
-8.25312	10.4297	1047.4
9.58316	-0.28833	1046.62
9.61082	-0.51181	1046.62
39.6068	1.8181	1546.62
-0.87148	0.69515	1045.03
-3.01569	-4.41902	1042.66
-6.09147	2.23272	1038.07
-6.40906	21.121	1033.41
-7.09032	-2.16618	1033.15
-1.36546	-7.48453	1033.15
-2.55697	-6.23669	1033.15
0.41606	2.67125	1032.36
-2.71443	-5.49874	1029.98
-6.33886	-2.32775	1027.6
-3.90978	21.2463	1027.53
-4.44763	6.80159	1027.19
-0.02555	-10.1822	1019.68
-6.9169	-3.15349	1018.89
-3.43051	-7.39627	1017.3
-8.67033	-15.7732	1017.23
-10.365	23.9278	1014.85
-5.16445	-5.98202	1013.34
-4.80453	-5.31877	1010.96
-3.92171	-6.72619	1009.38
-8.80501	-4.40037	1006.92
-5.63568	-4.13819	1003.04
-6.63353	21.0533	1002.33
-5.43933	1.40714	1002.33
-9.34092	-4.55979	1002.33
-4.30057	-7.61348	1002.25
-6.45235	-3.42728	1001.46
-5.83681	-3.56117	999.872
0.32382	-11.5293	997.495
-2.03675	0.59333	996.702
-4.28355	6.22147	994.56
-12.1049	6.85111	993.006
-5.17546	0.94497	993.006
9.55696	-0.59057	988.779
-8.71643	11.7703	987.567
-9.91313	2.57709	986.79
-6.31934	9.09509	984.459
-7.12545	-10.5149	984.026
-5.93812	-8.66042	984.026
-10.1145	23.91	983.135
-4.48519	20.4372	980.756
-8.45583	11.4751	980.574
-8.09066	2.5917	979.797
-11.2887	-5.20352	979.02
42.8748	3.93751	1576.9
-6.60474	-9.27935	1576.1
-8.23355	10.3333	974.358
-8.95895	-4.70736	973.726
-6.74916	1.84907	971.25
-6.65027	2.88576	967.365
-5.27354	8.80801	965.811
-7.03281	-9.05298	965.803
9.55631	-0.87511	965.803
1.45055	-21.5556	965.011
-7.56023	-10.146	963.426
-5.76426	8.68108	961.926
-10.1833	3.121	961.926
-9.38929	11.6154	961.149
-9.01666	11.8538	958.818
-10.102	4.06713	958.041
-8.4542	-5.39738	957.88
-7.51446	-8.50305	953.126
0.1695	-19.7319	953.126
-5.98298	-3.29392	952.334
-4.08242	5.66388	951.825
-7.03657	2.53025	951.825
-12.3794	6.2964	950.271
-10.459	3.79746	950.271
-6.90114	0.95403	947.94
-8.41521	-3.83816	947.58
-9.65162	-12.3519	947.58
-8.36593	0.27865	946.386
-0.7033	-18.7705	945.996
-10.4381	24.1861	945.356
0.18792	-19.1393	942.827
-7.79535	9.71044	940.947
-5.47454	8.59691	936.285
2.11196	-22.8335	934.904
-1.59027	-17.2178	934.111
-13.0073	0.75097	930.807
-12.0838	2.06213	930.807
-10.042	-5.80647	929.358
-10.4796	24.0925	927.913
-10.7788	-12.8068	927.773
-3.03313	-16.4158	926.188
-9.38157	11.6944	925.407
1.65641	-21.994	923.812
-10.6563	0.66241	923.076
-10.2462	-12.3137	923.019
-10.047	-13.1157	920.642
0.93102	-15.9074	920.642
-0.84106	-13.6897	919.85
0.14007	-15.9138	919.058
2.09042	-19.0708	918.266
-11.8684	2.70835	916.86
-9.65791	-5.0168	916.681
1.75601	-20.048	915.889
-8.46169	-7.31928	915.096
-5.38371	9.47215	913.752
-11.1001	4.58128	912.975
-10.3206	-6.99012	911.927
0.79184	-13.1782	911.927
0.13525	-12.7074	911.135
-10.0094	6.76401	910.986
-13.7926	0.38391	910.644
-3.41561	-16.0259	910.343
-13.9873	-0.02482	909.867
-1.08011	-16.7574	909.55
1.46414	-17.7018	909.55
-10.8537	4.31422	909.09
0.74928	-12.6027	908.758
1.33319	-15.9003	908.758
2.49963	-19.3485	907.966
-0.49675	-13.6207	907.966
1.46592	-18.2612	907.966
41.198	0.79492	1607.17
-12.62	6.0385	906.759
-9.61159	12.4987	906.759
0.26528	-19.9082	905.589
0.2357	-16.484	905.589
-0.87866	-12.1006	904.797
-12.9279	0.72871	903.85
-11.5685	3.2276	903.651
2.25768	-20.5296	903.212
1.01104	-17.1277	903.212
-11.5237	5.07991	901.32
-11.4182	2.58152	901.32
-10.3979	24.2077	901.265
-0.26266	-12.6989	900.835
-4.19502	-15.8361	900.043
2.13089	-16.3021	900.043
-11.3503	2.59635	899.766
1.83963	-14.7568	899.251
1.9658	-17.3888	899.251
-12.2848	7.39013	898.989
-1.04377	-11.4007	897.666
-11.3752	5.99309	897.435
-4.02201	-15.2209	896.081
-9.14061	-9.95407	895.921
-7.05155	1.19822	895.921
1.61909	-15.2405	895.289
1.64208	-18.5296	894.497
-8.67901	-9.72326	894.336
-9.82958	11.9491	894.327
2.54226	-21.1924	893.705
-4.43325	3.54681	893.55
-11.2611	8.33722	893.55
-12.7297	11.1722	893.379
-0.63904	-19.0597	892.912
-4.0042	-13.7417	892.12
-10.605	-10.9724	891.957
2.2852	-21.5902	891.328
-0.60677	-14.9911	889.743
1.67014	-20.701	888.158
-26.1164	9.69359	887.993
-1.34688	-12.954	886.574
1.98831	-15.5208	886.574
-2.6642	-15.346	885.782
1.49991	-20.4921	885.782
-12.3057	-5.04944	885.78
-10.7043	2.55734	883.449
-11.0991	8.95076	881.895
-2.82975	-16.9582	881.82
-5.11321	-15.4674	880.236
2.66211	-22.7713	880.236
2.52155	-22.1389	880.236
1.88625	-20.7856	880.236
-23.9734	5.23883	880.064
-26.2143	6.47614	880.064
-24.3357	7.46069	880.064
-10.9653	3.22149	879.564
-10.3891	-6.13855	878.651
-10.6254	12.315	878.01
-8.85628	-15.0057	878.01
-4.75868	-14.5976	877.859
-4.61003	-15.2019	876.274
-1.40518	-8.56751	876.274
2.93452	-21.6038	875.482
-12.3335	11.0296	874.824
-3.49919	-7.54094	874.69
1.99981	-16.8832	874.69
-1.68887	-7.81799	873.897
-10.504	-5.88868	873.105
-11.1384	5.34708	872.571
-2.90824	-7.01865	872.313
0.91713	-18.5061	872.313
-25.3711	5.07893	872.136
-24.6119	7.60943	872.136
0.1571	-17.5983	870.728
-6.1532	-2.27795	870.24
2.82673	-22.8401	869.143
-12.1456	10.7438	869.043
-12.2702	10.5201	869.02
-1.70544	-11.0818	867.559
-10.8029	-7.57941	866.767
-1.3947	-13.7925	864.39
-26.1192	7.59218	864.207
-25.6811	7.79978	864.207
-25.3815	7.70213	864.207
-24.5537	5.8046	864.207
-25.0085	7.77107	864.207
-25.0755	9.17179	864.207
-25.8764	7.11554	864.024
-12.511	6.90902	864.024
-7.05428	-14.9813	862.805
3.10229	-22.2294	862.805
-15.3657	6.03733	862.47
-13.2075	3.4314	861.693
3.45309	-22.4689	861.221
-22.981	4.80803	860.916
-10.3699	-8.64974	860.428
-14.1184	-0.18639	859.362
-11.0562	7.97537	859.362
-25.138	7.12378	857.031
-10.358	-15.1069	856.467
-4.16888	-9.39977	854.09
-5.36759	1.53498	853.923
2.48889	-20.0363	852.505
-23.2067	5.13471	852.369
-3.68581	1.58122	852.369
-25.4184	8.93792	852.315
-9.31091	-14.0513	850.128
-5.2253	-8.8966	849.336
-4.19345	-16.0572	848.544
3.01358	-20.5954	848.544
3.21152	-23.1487	847.752
-2.07379	-14.0869	846.167
-24.7187	7.0536	846.153
-14.2684	-0.38312	846.153
-8.73806	1.45744	845.376
-5.76451	-14.4013	845.375
-24.8316	8.25743	844.386
-24.9941	9.39988	844.386
-24.6796	6.84444	843.045
3.43108	-23.2993	842.998
-5.13998	-10.0443	840.621
-24.9754	9.15653	840.422
-26.046	9.25716	840.422
-0.78203	-2.14208	839.829
-11.2028	-14.7943	839.036
-14.2564	-0.36566	837.606
-3.59143	-5.59288	837.452
-4.71665	-7.90379	837.452
-1.87796	-2.29521	836.66
-26.4552	9.19699	836.458
-13.8404	12.9249	835.665
-11.35	1.70146	835.275
-11.1179	-8.57511	833.49
-1.73701	-14.312	833.49
-25.0163	6.36904	832.944
-10.9523	9.45018	832.944
-0.28129	-16.5473	832.698
-25.7173	8.95461	832.493
-15.6137	5.98069	832.493
-6.8143	-7.47849	832.493
-2.18977	-13.7063	831.906
-13.678	12.7882	831.7
-5.95488	-9.64941	828.737
-26.084	9.03028	828.529
-14.1142	2.7725	827.505
-6.70493	-10.8728	825.567
-26.3976	8.68263	824.565
-25.6583	6.70977	824.565
-12.9377	-16.7073	823.983
-11.6119	-15.7254	823.191
-6.35362	-12.0156	822.398
-6.80162	-9.59555	820.814
-14.1509	2.68186	820.512
-24.234	6.02586	816.636
-5.8804	-15.6353	815.268
-25.2349	6.33335	812.742
-10.4864	23.8994	812.672
-13.5767	12.5902	811.879
-8.92451	-13.1551	811.306
-9.40242	4.85174	811.188
-9.45491	-12.9189	810.514
-5.03542	-10.8113	809.722
-1.45383	-5.34309	808.929
-25.6842	9.83202	808.708
-9.68134	-10.3461	808.708
-11.4219	-14.7576	807.345
-9.95152	0.93913	806.526
-8.93793	3.16519	806.526
-13.2182	2.56585	805.749
-13.1156	12.3144	803.158
-3.21331	-1.11948	800.31
-13.8449	-16.829	799.422
-13.9819	2.73558	798.756
-10.2022	24.2079	798.52
-11.2147	9.63066	797.979
-14.5173	-17.3713	797.837
-9.65747	-12.6354	797.837
-25.5372	7.22944	797.202
-2.92031	0.1205	792.54
-11.1609	12.3711	791.763
-13.5445	-16.2928	790.707
-11.3643	-13.4229	787.537
-10.6349	-13.4106	786.745
-11.0487	-13.5359	785.161
-6.54916	-12.3835	785.161
-15.2087	-17.467	781.991
-15.7754	-18.5721	781.991
-10.7706	-15.792	778.822
-15.2019	-17.8588	778.03
-16.3464	-18.5758	777.238
-12.8228	12.2332	776.994
-8.7448	-15.6365	776.994
-10.7495	-13.9298	772.484
-13.481	-15.6904	771.692
-15.1436	-16.7367	770.899
-13.8125	-14.9454	769.315
-11.9957	-15.4793	766.938
-12.6984	11.7625	765.894
-12.5351	-14.8624	760.6
-12.8369	11.824	760.344
-13.6603	-15.3923	758.223
-15.6666	-18.0249	756.638
-13.9326	-17.5411	751.092
-14.8424	-18.0333	744.754
-16.5417	-18.386	743.961
-14.5088	-16.3816	743.961
-14.4148	-15.8852	738.415
-14.0706	-16.5516	736.831
-14.4148	-17.1325	735.246
-16.0724	-17.8037	732.869
-15.5207	-16.8623	731.285
-16.4118	-17.2632	728.826
-44.1392	-12.0117	427.044
-16.8881	-17.7887	721.833
-15.1121	-16.8898	721.777
-27.5633	0.66723	719.909
-17.1431	-15.5153	718.725
-15.7548	-17.4082	717.816
-27.4382	0.68643	711.98
-17.1475	-15.5548	708.624
-27.2997	0.67838	700.087
-27.2139	0.66669	693.744
-27.1016	0.63443	686.609
-26.8929	0.49628	677.887
-42.7036	-8.58826	658.896
-44.7235	-7.69395	535.967
-47.5341	-5.86401	529.137
-15.4322	-8.47844	527.583
-52.4642	1.82076	526.453
-52.5471	2.0129	517.732
-46.7172	-12.4596	514.56
-46.5103	-12.5362	510.596
-45.5627	-14.3899	501.082
-44.7322	-7.71247	486.018
-25.6956	-0.43055	485.225
-12.7005	13.7073	484.848
-52.5992	2.1352	483.639
-45.9081	-4.98508	482.846
-45.5858	-14.3196	482.846
-45.4944	-14.5276	482.053
-45.4081	-5.38558	481.26
-52.6073	13.191	481.26
-40.3258	-15.9638	480.186
-52.498	1.898	475.71
-45.2445	-4.87378	473.97
-44.7254	-7.77862	473.332
-40.2145	-15.7925	471.639
-46.8224	-5.59862	470.085
-47.9128	-14.5647	469.368
-11.9548	13.0422	469.308
-40.6298	-15.934	464.646
-45.5714	-14.6543	463.818
-52.295	1.42993	459.853
-48.1871	-12.735	459.207
-46.5764	-5.18214	458.43
-40.9126	-15.7657	457.653
-48.0274	-14.7197	455.889
-44.7023	-7.78385	455.096
-46.2155	-4.62014	454.545
-46.9115	-5.83174	453.768
-47.5618	-18.2879	453.511
-48.3366	-14.6502	451.925
-47.2098	-6.36252	451.437
-10.4825	23.7434	450.621
-49.931	-12.8227	450.272
-40.3161	-15.3515	449.883
-47.5794	-12.105	449.883
-47.4907	-9.58281	449.883
-47.4817	-6.80444	448.329
-40.0775	-14.8693	445.998
-49.2241	-9.79462	443.667
-40.5178	-15.2671	443.667
-41.6831	-14.7978	442.89
-41.3702	-15.0067	442.89
-49.7378	-18.8458	441.336
-40.7129	-15.0128	439.005
-47.8519	-9.09565	436.068
-48.7375	-17.9795	435.897
-11.9287	13.144	435.12
-40.6913	-15.2416	435.12
-42.96	-8.79388	432.104
-49.2043	-19.0774	432.012
-48.5065	-19.2171	430.458
-51.4415	-5.56818	429.681
-51.4404	-5.57532	428.127
-45.9869	-5.41895	428.127
-40.8487	-15.9714	427.35
-46.5401	-12.7609	427.35
-48.7138	-18.7972	426.573
-41.0137	-15.4799	425.796
-39.9991	-15.5914	425.641
-45.596	-4.37844	423.931
-45.8445	-5.36168	421.911
-48.3039	-19.124	421.134
-47.8688	-12.3331	420.745
-50.1565	-16.8705	420.357
-48.8492	-14.2537	420.211
-49.2146	-14.0693	420.211
-50.2205	-15.2323	419.58
-48.3321	-18.5503	419.58
-50.2699	-9.32525	418.026
-51.4405	-5.57322	417.249
-47.679	-11.9025	415.307
-51.4412	-5.5716	414.918
-47.6823	-12.1852	414.918
-48.0622	-8.42535	414.661
-49.6898	-9.72436	414.141
-49.0212	-19.0003	414.141
-50.0299	-9.53039	412.587
-49.5307	-9.7003	411.81
-45.6471	-4.2753	411.81
-50.1808	-9.70265	410.256
-50.199	-17.4038	408.702
-49.8519	-9.7229	407.925
-49.5323	-17.1164	404.817
-49.6991	-16.6727	402.486
-49.4375	-16.7552	401.01
-49.2247	-10.5516	396.425
-49.5818	-17.3782	393.162
-49.0484	-16.5061	391.608
-48.8064	-17.8886	387.704
-48.531	-16.8749	386.946
-49.5742	-18.162	384.226
-49.9845	-18.2447	383.993
-48.221	-17.3763	382.284
-50.1785	-17.6549	379.953
-51.4065	-9.39037	372.96
-53.0633	-12.6613	372.64
-49.0366	-17.2218	370.629
-49.7415	-12.9631	367.925
-48.004	-17.0117	367.521
-50.2127	-18.9087	366.666
-51.6626	-9.31386	363.636
-50.8973	-14.0284	357.42
-50.6446	-9.53837	356.783
-50.4803	-12.6554	356.783
-50.3351	-15.0492	353.535
13.1169	8.20001	750.44
-52.0378	-15.1329	350.44
-50.9547	-13.5252	350.427
-49.2521	-17.612	348.873
-51.1835	-13.4747	344.211
-48.9441	-15.9705	333.333
-55.8056	8.94674	329.137
-52.3963	-11.718	329.033
-53.278	9.22975	328.24
-49.7198	-13.0078	324.672
-46.4016	-3.56997	303.807
-48.2272	-5.84489	295.733
-50.3234	-12.9684	290.58
-46.4785	-3.44565	285.936
-51.1653	-12.659	282.176
-54.1579	18.2211	275.912
-55.6189	6.74646	270.396
-60.4524	10.9546	269.619
-51.4951	-12.6369	267.746
-51.838	-12.4896	256.646
-58.014	11.4573	254.079
-52.3257	-12.3103	254.029
-54.4781	8.77356	250.194
-60.3315	10.6885	249.417
-57.6935	11.9551	240.87
-54.5461	9.53762	234.654
-57.0152	8.73394	233.891
-53.0943	13.8736	232.323
-57.6619	15.7556	229.992
-54.5452	8.82229	225.33
-55.8805	8.77273	223.854
-56.5358	10.5535	222.222
-57.0862	12.9863	217.56
-54.4243	15.1986	215.655
-60.2487	10.3799	209.013
-54.6332	15.3173	204.556
-56.9657	12.441	204.351
-53.1033	13.8931	203.574
-60.5575	11.7076	202.797
-55.2536	11.1745	199.689
-60.0479	15.735	199.006
-60.349	15.4653	199.006
-59.9007	11.8321	198.912
-55.9863	10.8067	198.135
-60.6823	15.1829	197.42
-54.2003	18.3301	196.706
-60.2346	13.3773	196.627
-58.5949	12.5618	195.027
-61.032	14.8844	194.248
-60.8474	13.5822	193.456
-54.2306	18.4026	192.028
-54.2212	18.3811	192.028
-58.3326	11.9925	191.919
-55.6547	8.57915	191.025
-54.2104	18.3547	190.443
-54.2399	18.4225	188.936
-57.0289	10.3742	188.811
-60.0899	11.5586	188.034
-61.2052	13.6588	187.906
-60.8331	15.0048	187.113
-59.0688	15.2964	186.32
-60.4237	14.827	186.32
-57.2297	13.4071	183.372
-59.3967	11.6067	182.595
-59.2321	12.1514	180.264
-56.5129	13.2408	178.71
-55.9728	8.42205	176.923
-58.6054	12.9051	176.379
-55.4934	7.57355	175.99
-58.981	11.9113	174.825
-57.7399	12.5201	174.825
-59.3703	13.7718	173.634
-55.5498	8.06923	171.756
-56.8501	13.4802	170.94
-58.2458	13.0809	170.163
-55.4143	7.92285	169.697
-59.075	12.713	168.609
-56.2636	12.6473	168.609
-57.9033	13.5527	168.609

## Sheet: Figure 2d
Known datapoints		Sampled datapoints		Partially optimized datapoints
D1	D2	D1	D2	D1	D2
37.647	-24.3396	15.6441	9.94759	41.141	-31.2312
39.6965	-24.9363	16.5147	5.13786	43.7254	-30.9595
41.0977	-23.3376	17.1708	6.21908	45.7028	-30.0666
40.2827	-26.9655	17.2842	7.99835	46.1947	-31.9093
41.1133	-24.3372	17.3745	9.84486	48.4181	-31.0215
41.9543	-24.3703	18.2151	7.30307
40.1112	-21.8398	18.3726	4.37658
41.6503	-14.3998	18.544	9.27161
41.4963	-21.82	19.1535	8.4194
39.5994	-22.1677	18.1217	6.18455
40.3462	-26.232	19.7778	10.2193
41.2604	-26.1171	19.9134	3.83867
40.7441	-22.5015	20.0479	5.07041
41.1529	-22.9126	20.371	13.1528
40.1194	-21.0299	20.9958	8.74544
41.6662	-22.501	20.9154	10.467
42.7449	-9.40796	21.8325	4.82479
40.1776	-24.2164	21.9137	3.76083
41.3171	-24.6564	21.8996	13.0503
40.1649	-21.365	22.1928	7.85004
42.1044	-18.0019	22.5975	12.4042
41.2319	-20.5056	23.5923	5.02443
42.1245	-21.3065	23.7474	3.38793
40.8221	-12.0265	23.9135	8.0088
44.4647	5.98986	23.9805	6.63768
39.4704	-27.2635	24.6545	5.54058
40.7593	-20.7026	25.2455	14.4384
40.4975	-26.9767	25.4468	4.90028
41.0431	-25.6951	24.9394	3.57898
43.0564	-12.7635	25.6851	7.98807
41.5913	-17.1298	25.7521	6.9673
41.8192	-19.6731	26.0977	5.88538
40.9829	-23.3257	26.0031	13.6706
40.4521	-16.476	27.1421	14.6892
43.0141	-16.5258	27.2435	4.77443
40.9421	6.10475	27.4817	8.1618
40.9557	-17.7111	27.5451	7.02925
41.682	-8.84838	27.6305	11.5446
39.0716	-21.9467	27.8346	5.98161
42.1854	-16.0747	28.5782	10.6202
40.8996	-26.5441	28.487	3.56819
39.9557	-27.2808	29.0628	14.224
42.1047	-18.8488	29.0061	2.29533
40.1219	-16.4719	29.1688	4.6928
42.9487	-7.48958	28.4788	7.49385
43.5949	-15.6121	29.5722	11.7156
38.2241	-26.4758	29.3948	6.51996
43.4434	4.6307	29.8009	0.801315
43.6326	-16.5663	30.16	10.9967
42.0157	-15.4848	30.4394	3.86093
38.7271	-0.90775	30.8249	0.608659
42.7354	-15.0546	30.5989	13.8472
43.6039	1.85455	31.0245	2.5144
39.2908	-27.0111	31.0803	-15.2112
39.603	-21.5959	31.2647	11.996
36.394	-25.7303	31.2893	-4.34134
41.6459	-21.6049	31.5615	13.3349
40.5128	-19.1426	31.3253	6.51609
35.2468	-25.8531	31.6926	0.940133
42.4029	-14.1006	31.9159	-11.0722
40.1105	-1.39804	31.9748	-8.95679
39.6314	-26.5888	32.0482	4.58042
42.5934	-20.9406	32.6153	-13.1904
43.816	-7.75858	32.6906	-28.1342
42.3017	-17.7394	32.5981	2.77756
41.0592	-11.2642	32.7903	-14.9718
42.2052	-17.9763	32.7945	11.4924
42.4014	-19.6374	32.9042	-3.97474
39.0887	9.15965	32.7638	-5.0302
42.2769	-12.1271	32.8396	13.148
43.5359	-4.05302	33.044	6.94135
43.4228	-10.4066	33.044	5.75375
34.456	-25.9324	33.3279	-9.82905
42.5243	-12.3394	33.1863	-20.4301
43.8462	-2.64051	33.7145	-11.602
40.2985	-23.9464	33.906	-8.40718
43.3049	-1.10492	33.8102	4.30018
41.8939	-14.7763	34.3071	10.9247
42.813	-0.13828	34.1169	2.14721
42.204	-7.60193	34.2687	-7.21309
44.1174	-9.66239	34.351	-0.205132
40.3633	-25.517	34.4231	-13.0719
42.9645	-11.4747	34.3106	-27.5645
35.8816	7.0563	34.7853	3.01437
45.8418	3.6855	34.5002	-14.6739
39.5697	-0.06452	34.4604	-4.49706
40.7693	-15.3	34.7048	13.8611
41.8287	-10.4406	34.8032	12.569
42.2454	-9.99564	34.8136	-17.1183
43.229	-14.9308	34.6587	6.3392
42.6526	-1.27905	34.0207	5.65515
38.6937	-26.5137	34.9895	-10.521
40.5661	6.29819	34.7503	-20.5774
40.9952	-2.56521	35.4482	-9.08742
40.5637	-3.27339	35.5509	-23.1014
36.9733	11.0188	35.8773	-21.2426
46.5572	0.4619	35.6333	4.10637
41.496	-20.479	35.7309	10.9138
43.9129	-1.53892	35.3239	-7.32091
43.0976	-11.5564	35.8398	1.65809
33.8531	13.2843	36.0124	0.211089
41.3244	-0.18989	35.5651	-13.304
41.7507	4.92988	36.1084	-27.1866
34.5416	-25.9331	35.2699	-8.08312
44.4618	3.57722	36.285	-1.1887
43.1016	-5.93652	35.9577	3.21903
41.9203	-3.7743	36.2376	-14.951
43.4193	-1.98374	36.0962	13.6507
38.7009	5.7296	36.4325	12.6633
42.1895	6.28241	36.3147	-16.8188
43.417	1.68066	36.6141	-28.1175
36.24	-25.7231	36.9006	11.6569
44.2664	7.01201	36.4992	-10.8029
34.468	-25.9338	37.1114	-15.4022
34.0265	-25.9603	36.9679	5.75837
39.3429	-26.2842	37.2859	-22.9585
42.0038	1.34817	37.4211	-20.9688
45.3249	1.5015	37.2394	-21.7873
45.4187	4.78541	37.6223	4.38589
44.5458	1.02582	37.4503	-24.4236
34.1428	7.09548	37.7193	-25.1151
43.5649	-16.2573	37.2686	0.79017
39.1151	5.19809	37.5939	-26.4818
35.8568	7.05661	37.5785	-0.869645
35.2867	-25.8498	37.314	-1.4913
42.5354	-8.63375	38.2303	-18.082
37.309	4.4101	38.3277	3.14339
43.0049	-8.36617	38.2597	-16.2831
42.9376	-10.2059	38.0957	-27.8692
35.4948	14.3086	37.6547	11.7458
40.641	-1.10006	37.8591	-14.6132
39.676	6.85649	38.7828	6.02677
36.8028	8.37987	38.8935	8.75527
36.9283	-25.6026	38.9189	-6.21297
33.2383	13.762	38.7743	-20.8099
40.03	-2.71966	38.3033	-21.8046
34.5296	-25.9275	39.1907	4.63383
38.8084	3.3128	39.2229	-23.4953
40.6217	2.11143	39.5074	-24.3847
42.6443	-3.10859	39.8341	-28.8802
39.6203	4.33368	39.8799	-17.8015
35.9489	10.2757	39.351	3.17199
21.3479	14.1374	40.2725	-16.2541
42.5703	-4.08946	40.09	-5.34463
41.5686	-1.18181	40.1758	-27.7263
46.4629	3.61608	40.3965	0.920162
40.7447	3.71042	40.4203	-22.8643
42.9027	2.92969	40.3225	6.61798
43.2544	2.21622	40.4474	-0.238219
42.2818	0.69066	40.0017	8.76403
39.974	0.93868	40.0032	-6.39566
34.7777	10.9233	40.5744	-13.7689
39.0752	9.67713	41.2511	-23.974
46.5779	4.23355	41.3279	-21.2382
34.4304	12.3959	41.1714	-28.716
31.1862	14.251	41.7099	4.63113
45.1406	-0.84482	41.6227	-15.3172
40.755	-15.6263	41.5799	-17.5047
41.8991	1.98453	41.8282	2.26146
35.1163	8.99335	42.1725	-16.0111
38.848	7.66106	41.8308	-18.6139
39.2696	1.28934	41.4932	-22.6124
43.0199	-5.34365	41.3115	6.78559
32.1537	14.8156	42.1492	0.70292
23.0478	13.9804	42.176	-13.0611
35.6847	10.8642	41.5992	-13.8628
36.3646	-25.6959	42.5238	-20.8453
44.9264	-5.19237	42.7532	-24.3051
26.3162	16.6441	42.7981	4.64722
45.0282	3.63367	43.4618	-17.167
24.9569	14.3749	43.6454	3.04246
44.321	-2.32806	43.3708	-15.9951
40.3239	8.05996	43.825	-17.6653
45.8373	-2.12036	43.8987	-5.21135
29.9444	14.7896	44.0524	1.19537
36.3691	13.3021	43.2193	-12.7323
29.7921	13.4776	44.0786	-21.5175
38.7818	6.74695	43.6963	-24.1463
40.0914	3.29229	45.2306	-28.3648
38.4588	1.97545	44.9393	3.39504
34.0597	9.42058	45.4597	-15.0096
38.1013	5.32097	45.0418	-16.6681
43.1447	-2.85795	45.7317	-28.7868
33.4215	12.1206	45.5771	-4.75983
44.4406	-5.57137	45.7146	-26.7577
43.264	-8.80294	45.5701	1.06197
44.9775	2.27273	45.7632	-20.8527
33.2466	10.0935	46.1701	-3.68046
40.2375	7.67432	46.2525	-17.5861
36.7089	10.7367	46.9562	-27.7449
38.4397	6.77384	46.986	-15.0162
41.2158	-15.9862	47.3682	-26.9375
24.8579	15.5299	46.8575	-20.7236
44.4286	-2.71704	47.6467	-15.6259
41.9571	-11.4683	47.2168	-3.61441
11.7346	11.3432	47.8878	-6.95061
41.6139	-2.74062	47.84	-19.1119
42.1245	-10.5624	47.4212	-17.3846
32.7715	11.4609	48.3489	-27.3719
44.2646	-3.29526	49.0365	-18.912
39.3579	4.87225
40.9479	8.88246
43.6428	4.47332
44.8317	-5.72423
37.8449	12.0343
23.937	17.46
41.4169	4.68115
32.5696	9.30833
32.4162	11.3736
38.4279	4.42004
33.0037	10.8198
37.5132	9.44078
27.5698	16.4777
35.6717	7.87704
35.8491	8.62304
34.6399	12.0136
19.2186	16.7494
23.0099	15.7962
29.9864	13.8896
24.9275	15.967
25.1094	16.0837
44.3687	-0.52882
36.5215	9.82346
41.1441	-0.93435
41.7479	-4.77459
28.7192	15.346
20.3507	12.8478
28.8896	11.6284
33.5066	9.20579
43.0906	-3.43108
27.988	12.5769
27.1418	14.0296
38.9036	2.33007
19.4345	17.4107
25.8886	16.4
41.644	3.20965
43.0347	4.66115
29.0181	16.6393
25.6245	13.4128
37.3695	1.04841
35.9577	12.0023
25.8843	15.4893
8.67808	10.9273
19.2548	16.9737
34.505	14.5728
15.5588	12.8739
45.4366	2.17771
44.3066	-8.51194
38.302	12.0541
27.6505	17.9587
45.444	2.31881
37.7785	3.27731
14.15	14.7675
15.0909	13.2772
41.3688	1.99997
42.3674	-9.61319
30.4653	16.2106
39.4945	2.54512
16.4574	15.2935
35.2782	12.9048
41.9697	-23.0603
41.7686	2.71712
29.4779	11.3027
34.2815	9.27683
41.2546	-13.932
32.6168	0.77524
41.7165	-2.50692
36.9499	11.9281
20.5865	18.439
37.898	9.01186
39.654	8.6879
41.4446	7.62577
18.5739	14.3273
37.1438	7.79935
17.7611	14.7079
26.4233	18.6926
18.3668	17.6413
43.4281	-0.21341
22.5677	18.4344
40.784	9.08876
35.3294	12.0799
17.2548	12.712
31.3236	14.698
28.5234	13.536
15.9176	11.6775
27.0737	15.5506
42.3843	-11.2769
26.6684	13.6552
26.8193	14.2738
38.0427	7.59067
31.278	12.5117
41.4067	-16.3794
32.5701	0.96378
35.3527	10.4212
30.1683	13.0368
42.0803	-4.39645
37.4704	3.15475
9.94827	11.9806
31.1049	15.1426
12.7132	12.1763
21.6894	16.0413
25.8679	15.4721
34.3167	7.89346
11.2123	9.94295
25.371	14.685
11.5085	8.95099
43.6277	-9.15471
23.9229	14.5638
16.3732	11.9112
20.8474	12.3384
19.3333	15.7185
18.9537	15.7236
19.3751	18.455
19.1595	13.3592
16.9516	16.9128
40.8776	-21.6249
35.7009	13.5889
14.4597	12.966
34.4607	12.704
24.7359	16.3537
22.2362	14.7577
32.4302	1.34775
43.7763	-11.1443
21.1113	17.3828
10.433	9.77955
13.5602	12.2647
21.8081	16.2451
13.1681	11.7481
11.353	10.7118
26.637	12.3863
27.7768	14.7785
26.5989	15.3148
23.9074	16.0178
15.7559	16.2218
41.9622	-16.0256
11.7522	9.22281
6.13592	6.45309
10.4557	9.12219
10.4438	12.2211
20.6689	15.8758
14.2536	13.8352
39.667	-22.8014
21.3587	16.165
30.7943	13.4433
22.6057	11.6716
40.6472	-19.1871
9.71337	12.0098
19.4472	12.8649
12.331	10.328
25.7656	18.4821
13.0423	12.1153
20.3063	16.6798
24.4521	13.0593
10.9723	8.40608
20.2937	15.6573
28.9323	15.1567
18.2459	16.2024
15.6053	15.5291
8.42944	9.54339
-4.56678	22.9968
9.72368	10.2865
14.4046	14.8658
10.679	6.9666
35.1996	10.316
25.7976	16.8956
10.7015	7.31423
23.0228	14.3525
-4.60412	23.5019
9.58848	3.98099
17.859	14.5293
40.163	-23.2935
9.51908	4.11993
1.79499	16.3296
11.1011	12.2117
26.1305	12.6983
2.43401	2.60517
21.6764	18.1303
9.2562	12.8644
7.02486	7.73365
-5.57609	23.4914
7.93229	9.20684
40.3672	-24.5792
12.8485	14.1529
8.92416	12.0904
5.26479	7.29257
14.7513	12.6535
10.8302	8.02561
21.4443	17.0765
22.2417	15.1484
9.68569	3.04907
5.26975	6.40454
38.9457	-25.4739
20.8633	16.2805
13.5915	11.8029
3.75118	6.13068
9.75384	6.31785
1.40893	16.3311
5.59082	8.08787
23.1912	15.1974
16.1634	13.3136
42.7047	-2.54054
9.70563	3.06396
13.5541	13.1379
19.3534	15.1569
3.69532	6.01717
-6.2787	22.5217
8.96079	8.51212
9.51317	2.50949
-4.9488	20.6729
-5.35639	23.8647
20.5982	14.8014
17.7771	15.291
5.56561	7.28037
34.4396	7.8416
21.3218	15.2072
32.4141	1.37406
4.80394	6.48152
4.84628	7.50587
9.57082	1.36954
2.78516	4.43772
4.09043	4.87944
9.62977	1.73294
22.5006	17.2951
10.3731	10.8759
9.31959	10.4635
4.76909	6.09674
-5.16644	22.9662
-4.35639	23.084
18.4704	13.2758
15.7972	12.2419
10.918	10.9798
12.0136	9.97204
9.68278	1.02555
-5.42184	23.0191
-4.91848	23.3054
9.61019	2.184
3.58912	7.35079
5.68262	5.63805
9.55962	1.0105
1.73339	3.79031
-0.31894	4.62655
-6.25531	23.3746
-6.21181	21.9932
0.63296	3.58613
-5.24948	22.3359
-4.7438	22.6227
8.08652	10.748
9.46843	9.2968
6.40731	5.59158
6.91923	6.11472
-5.63081	22.4054
1.255	2.39883
3.12168	2.71615
0.09776	2.10365
9.56922	10.3822
3.87505	2.76452
-2.99661	20.54
3.82886	3.43184
-5.68667	22.1312
6.35274	6.20813
-6.05087	22.7629
5.21408	5.32288
-4.88784	20.8154
0.679	2.58146
2.2466	3.50181
3.00558	2.76536
-9.20081	1.20427
0.43299	3.57278
-3.15301	20.7375
-5.42192	-0.89984
9.81629	1.20078
-4.83649	8.21504
4.43184	2.86608
-0.65623	0.14925
-3.70268	19.9733
0.04204	-0.9871
2.30541	3.88998
0.58849	-0.55749
-0.53598	-1.11747
-5.73093	21.4846
-4.46353	7.39433
9.4109	0.54119
7.22619	6.74309
0.91263	-1.02288
0.83646	-1.26006
-4.93066	21.5079
-5.50132	-1.49523
-4.00787	-1.41078
-3.51148	20.966
1.62212	3.31447
9.51839	0.31613
-5.00563	8.02259
-12.1995	-5.04262
-1.69451	0.07472
-5.7076	21.3795
-2.31194	-0.78747
-3.31769	9.56748
-1.86976	-6.84451
-3.41169	-2.29638
-4.6652	-2.74988
-1.0158	3.43099
-0.37684	-8.42279
-4.33274	-1.51509
-2.26193	-5.97621
-3.40511	-6.12095
-2.17559	1.3186
1.08347	-1.31568
-0.87688	-8.88852
-8.25312	10.4297
9.58316	-0.28833
9.61082	-0.51181
39.6068	1.8181
-0.87148	0.69515
-3.01569	-4.41902
-6.09147	2.23272
-6.40906	21.121
-7.09032	-2.16618
-1.36546	-7.48453
-2.55697	-6.23669
0.41606	2.67125
-2.71443	-5.49874
-6.33886	-2.32775
-3.90978	21.2463
-4.44763	6.80159
-0.02555	-10.1822
-6.9169	-3.15349
-3.43051	-7.39627
-8.67033	-15.7732
-10.365	23.9278
-5.16445	-5.98202
-4.80453	-5.31877
-3.92171	-6.72619
-8.80501	-4.40037
-5.63568	-4.13819
-6.63353	21.0533
-5.43933	1.40714
-9.34092	-4.55979
-4.30057	-7.61348
-6.45235	-3.42728
-5.83681	-3.56117
0.32382	-11.5293
-2.03675	0.59333
-4.28355	6.22147
-12.1049	6.85111
-5.17546	0.94497
9.55696	-0.59057
-8.71643	11.7703
-9.91313	2.57709
-6.31934	9.09509
-7.12545	-10.5149
-5.93812	-8.66042
-10.1145	23.91
-4.48519	20.4372
-8.45583	11.4751
-8.09066	2.5917
-11.2887	-5.20352
42.8748	3.93751
-6.60474	-9.27935
-8.23355	10.3333
-8.95895	-4.70736
-6.74916	1.84907
-6.65027	2.88576
-5.27354	8.80801
-7.03281	-9.05298
9.55631	-0.87511
1.45055	-21.5556
-7.56023	-10.146
-5.76426	8.68108
-10.1833	3.121
-9.38929	11.6154
-9.01666	11.8538
-10.102	4.06713
-8.4542	-5.39738
-7.51446	-8.50305
0.1695	-19.7319
-5.98298	-3.29392
-4.08242	5.66388
-7.03657	2.53025
-12.3794	6.2964
-10.459	3.79746
-6.90114	0.95403
-8.41521	-3.83816
-9.65162	-12.3519
-8.36593	0.27865
-0.7033	-18.7705
-10.4381	24.1861
0.18792	-19.1393
-7.79535	9.71044
-5.47454	8.59691
2.11196	-22.8335
-1.59027	-17.2178
-13.0073	0.75097
-12.0838	2.06213
-10.042	-5.80647
-10.4796	24.0925
-10.7788	-12.8068
-3.03313	-16.4158
-9.38157	11.6944
1.65641	-21.994
-10.6563	0.66241
-10.2462	-12.3137
-10.047	-13.1157
0.93102	-15.9074
-0.84106	-13.6897
0.14007	-15.9138
2.09042	-19.0708
-11.8684	2.70835
-9.65791	-5.0168
1.75601	-20.048
-8.46169	-7.31928
-5.38371	9.47215
-11.1001	4.58128
-10.3206	-6.99012
0.79184	-13.1782
0.13525	-12.7074
-10.0094	6.76401
-13.7926	0.38391
-3.41561	-16.0259
-13.9873	-0.02482
-1.08011	-16.7574
1.46414	-17.7018
-10.8537	4.31422
0.74928	-12.6027
1.33319	-15.9003
2.49963	-19.3485
-0.49675	-13.6207
1.46592	-18.2612
41.198	0.79492
-12.62	6.0385
-9.61159	12.4987
0.26528	-19.9082
0.2357	-16.484
-0.87866	-12.1006
-12.9279	0.72871
-11.5685	3.2276
2.25768	-20.5296
1.01104	-17.1277
-11.5237	5.07991
-11.4182	2.58152
-10.3979	24.2077
-0.26266	-12.6989
-4.19502	-15.8361
2.13089	-16.3021
-11.3503	2.59635
1.83963	-14.7568
1.9658	-17.3888
-12.2848	7.39013
-1.04377	-11.4007
-11.3752	5.99309
-4.02201	-15.2209
-9.14061	-9.95407
-7.05155	1.19822
1.61909	-15.2405
1.64208	-18.5296
-8.67901	-9.72326
-9.82958	11.9491
2.54226	-21.1924
-4.43325	3.54681
-11.2611	8.33722
-12.7297	11.1722
-0.63904	-19.0597
-4.0042	-13.7417
-10.605	-10.9724
2.2852	-21.5902
-0.60677	-14.9911
1.67014	-20.701
-26.1164	9.69359
-1.34688	-12.954
1.98831	-15.5208
-2.6642	-15.346
1.49991	-20.4921
-12.3057	-5.04944
-10.7043	2.55734
-11.0991	8.95076
-2.82975	-16.9582
-5.11321	-15.4674
2.66211	-22.7713
2.52155	-22.1389
1.88625	-20.7856
-23.9734	5.23883
-26.2143	6.47614
-24.3357	7.46069
-10.9653	3.22149
-10.3891	-6.13855
-10.6254	12.315
-8.85628	-15.0057
-4.75868	-14.5976
-4.61003	-15.2019
-1.40518	-8.56751
2.93452	-21.6038
-12.3335	11.0296
-3.49919	-7.54094
1.99981	-16.8832
-1.68887	-7.81799
-10.504	-5.88868
-11.1384	5.34708
-2.90824	-7.01865
0.91713	-18.5061
-25.3711	5.07893
-24.6119	7.60943
0.1571	-17.5983
-6.1532	-2.27795
2.82673	-22.8401
-12.1456	10.7438
-12.2702	10.5201
-1.70544	-11.0818
-10.8029	-7.57941
-1.3947	-13.7925
-26.1192	7.59218
-25.6811	7.79978
-25.3815	7.70213
-24.5537	5.8046
-25.0085	7.77107
-25.0755	9.17179
-25.8764	7.11554
-12.511	6.90902
-7.05428	-14.9813
3.10229	-22.2294
-15.3657	6.03733
-13.2075	3.4314
3.45309	-22.4689
-22.981	4.80803
-10.3699	-8.64974
-14.1184	-0.18639
-11.0562	7.97537
-25.138	7.12378
-10.358	-15.1069
-4.16888	-9.39977
-5.36759	1.53498
2.48889	-20.0363
-23.2067	5.13471
-3.68581	1.58122
-25.4184	8.93792
-9.31091	-14.0513
-5.2253	-8.8966
-4.19345	-16.0572
3.01358	-20.5954
3.21152	-23.1487
-2.07379	-14.0869
-24.7187	7.0536
-14.2684	-0.38312
-8.73806	1.45744
-5.76451	-14.4013
-24.8316	8.25743
-24.9941	9.39988
-24.6796	6.84444
3.43108	-23.2993
-5.13998	-10.0443
-24.9754	9.15653
-26.046	9.25716
-0.78203	-2.14208
-11.2028	-14.7943
-14.2564	-0.36566
-3.59143	-5.59288
-4.71665	-7.90379
-1.87796	-2.29521
-26.4552	9.19699
-13.8404	12.9249
-11.35	1.70146
-11.1179	-8.57511
-1.73701	-14.312
-25.0163	6.36904
-10.9523	9.45018
-0.28129	-16.5473
-25.7173	8.95461
-15.6137	5.98069
-6.8143	-7.47849
-2.18977	-13.7063
-13.678	12.7882
-5.95488	-9.64941
-26.084	9.03028
-14.1142	2.7725
-6.70493	-10.8728
-26.3976	8.68263
-25.6583	6.70977
-12.9377	-16.7073
-11.6119	-15.7254
-6.35362	-12.0156
-6.80162	-9.59555
-14.1509	2.68186
-24.234	6.02586
-5.8804	-15.6353
-25.2349	6.33335
-10.4864	23.8994
-13.5767	12.5902
-8.92451	-13.1551
-9.40242	4.85174
-9.45491	-12.9189
-5.03542	-10.8113
-1.45383	-5.34309
-25.6842	9.83202
-9.68134	-10.3461
-11.4219	-14.7576
-9.95152	0.93913
-8.93793	3.16519
-13.2182	2.56585
-13.1156	12.3144
-3.21331	-1.11948
-13.8449	-16.829
-13.9819	2.73558
-10.2022	24.2079
-11.2147	9.63066
-14.5173	-17.3713
-9.65747	-12.6354
-25.5372	7.22944
-2.92031	0.1205
-11.1609	12.3711
-13.5445	-16.2928
-11.3643	-13.4229
-10.6349	-13.4106
-11.0487	-13.5359
-6.54916	-12.3835
-15.2087	-17.467
-15.7754	-18.5721
-10.7706	-15.792
-15.2019	-17.8588
-16.3464	-18.5758
-12.8228	12.2332
-8.7448	-15.6365
-10.7495	-13.9298
-13.481	-15.6904
-15.1436	-16.7367
-13.8125	-14.9454
-11.9957	-15.4793
-12.6984	11.7625
-12.5351	-14.8624
-12.8369	11.824
-13.6603	-15.3923
-15.6666	-18.0249
-13.9326	-17.5411
-14.8424	-18.0333
-16.5417	-18.386
-14.5088	-16.3816
-14.4148	-15.8852
-14.0706	-16.5516
-14.4148	-17.1325
-16.0724	-17.8037
-15.5207	-16.8623
-16.4118	-17.2632
-44.1392	-12.0117
-16.8881	-17.7887
-15.1121	-16.8898
-27.5633	0.66723
-17.1431	-15.5153
-15.7548	-17.4082
-27.4382	0.68643
-17.1475	-15.5548
-27.2997	0.67838
-27.2139	0.66669
-27.1016	0.63443
-26.8929	0.49628
-42.7036	-8.58826
-44.7235	-7.69395
-47.5341	-5.86401
-15.4322	-8.47844
-52.4642	1.82076
-52.5471	2.0129
-46.7172	-12.4596
-46.5103	-12.5362
-45.5627	-14.3899
-44.7322	-7.71247
-25.6956	-0.43055
-12.7005	13.7073
-52.5992	2.1352
-45.9081	-4.98508
-45.5858	-14.3196
-45.4944	-14.5276
-45.4081	-5.38558
-52.6073	13.191
-40.3258	-15.9638
-52.498	1.898
-45.2445	-4.87378
-44.7254	-7.77862
-40.2145	-15.7925
-46.8224	-5.59862
-47.9128	-14.5647
-11.9548	13.0422
-40.6298	-15.934
-45.5714	-14.6543
-52.295	1.42993
-48.1871	-12.735
-46.5764	-5.18214
-40.9126	-15.7657
-48.0274	-14.7197
-44.7023	-7.78385
-46.2155	-4.62014
-46.9115	-5.83174
-47.5618	-18.2879
-48.3366	-14.6502
-47.2098	-6.36252
-10.4825	23.7434
-49.931	-12.8227
-40.3161	-15.3515
-47.5794	-12.105
-47.4907	-9.58281
-47.4817	-6.80444
-40.0775	-14.8693
-49.2241	-9.79462
-40.5178	-15.2671
-41.6831	-14.7978
-41.3702	-15.0067
-49.7378	-18.8458
-40.7129	-15.0128
-47.8519	-9.09565
-48.7375	-17.9795
-11.9287	13.144
-40.6913	-15.2416
-42.96	-8.79388
-49.2043	-19.0774
-48.5065	-19.2171
-51.4415	-5.56818
-51.4404	-5.57532
-45.9869	-5.41895
-40.8487	-15.9714
-46.5401	-12.7609
-48.7138	-18.7972
-41.0137	-15.4799
-39.9991	-15.5914
-45.596	-4.37844
-45.8445	-5.36168
-48.3039	-19.124
-47.8688	-12.3331
-50.1565	-16.8705
-48.8492	-14.2537
-49.2146	-14.0693
-50.2205	-15.2323
-48.3321	-18.5503
-50.2699	-9.32525
-51.4405	-5.57322
-47.679	-11.9025
-51.4412	-5.5716
-47.6823	-12.1852
-48.0622	-8.42535
-49.6898	-9.72436
-49.0212	-19.0003
-50.0299	-9.53039
-49.5307	-9.7003
-45.6471	-4.2753
-50.1808	-9.70265
-50.199	-17.4038
-49.8519	-9.7229
-49.5323	-17.1164
-49.6991	-16.6727
-49.4375	-16.7552
-49.2247	-10.5516
-49.5818	-17.3782
-49.0484	-16.5061
-48.8064	-17.8886
-48.531	-16.8749
-49.5742	-18.162
-49.9845	-18.2447
-48.221	-17.3763
-50.1785	-17.6549
-51.4065	-9.39037
-53.0633	-12.6613
-49.0366	-17.2218
-49.7415	-12.9631
-48.004	-17.0117
-50.2127	-18.9087
-51.6626	-9.31386
-50.8973	-14.0284
-50.6446	-9.53837
-50.4803	-12.6554
-50.3351	-15.0492
13.1169	8.20001
-52.0378	-15.1329
-50.9547	-13.5252
-49.2521	-17.612
-51.1835	-13.4747
-48.9441	-15.9705
-55.8056	8.94674
-52.3963	-11.718
-53.278	9.22975
-49.7198	-13.0078
-46.4016	-3.56997
-48.2272	-5.84489
-50.3234	-12.9684
-46.4785	-3.44565
-51.1653	-12.659
-54.1579	18.2211
-55.6189	6.74646
-60.4524	10.9546
-51.4951	-12.6369
-51.838	-12.4896
-58.014	11.4573
-52.3257	-12.3103
-54.4781	8.77356
-60.3315	10.6885
-57.6935	11.9551
-54.5461	9.53762
-57.0152	8.73394
-53.0943	13.8736
-57.6619	15.7556
-54.5452	8.82229
-55.8805	8.77273
-56.5358	10.5535
-57.0862	12.9863
-54.4243	15.1986
-60.2487	10.3799
-54.6332	15.3173
-56.9657	12.441
-53.1033	13.8931
-60.5575	11.7076
-55.2536	11.1745
-60.0479	15.735
-60.349	15.4653
-59.9007	11.8321
-55.9863	10.8067
-60.6823	15.1829
-54.2003	18.3301
-60.2346	13.3773
-58.5949	12.5618
-61.032	14.8844
-60.8474	13.5822
-54.2306	18.4026
-54.2212	18.3811
-58.3326	11.9925
-55.6547	8.57915
-54.2104	18.3547
-54.2399	18.4225
-57.0289	10.3742
-60.0899	11.5586
-61.2052	13.6588
-60.8331	15.0048
-59.0688	15.2964
-60.4237	14.827
-57.2297	13.4071
-59.3967	11.6067
-59.2321	12.1514
-56.5129	13.2408
-55.9728	8.42205
-58.6054	12.9051
-55.4934	7.57355
-58.981	11.9113
-57.7399	12.5201
-59.3703	13.7718
-55.5498	8.06923
-56.8501	13.4802
-58.2458	13.0809
-55.4143	7.92285
-59.075	12.713
-56.2636	12.6473
-57.9033	13.5527

## Sheet: Figure 2e
Known datapoints		Sampled datapoints		Partially optimized datapoints
D1	D2	D1	D2	D1	D2
37.647	-24.3396	15.6441	9.94759	40.3159	-33.0459
39.6965	-24.9363	16.5147	5.13786	42.6817	-33.2428
41.0977	-23.3376	17.1708	6.21908	44.4305	-32.61
40.2827	-26.9655	17.2842	7.99835	45.5511	-33.9337
41.1133	-24.3372	17.3745	9.84486	46.9531	-32.4681
41.9543	-24.3703	18.2151	7.30307
40.1112	-21.8398	18.3726	4.37658
41.6503	-14.3998	18.544	9.27161
41.4963	-21.82	19.1535	8.4194
39.5994	-22.1677	18.1217	6.18455
40.3462	-26.232	19.7778	10.2193
41.2604	-26.1171	19.9134	3.83867
40.7441	-22.5015	20.0479	5.07041
41.1529	-22.9126	20.371	13.1528
40.1194	-21.0299	20.9958	8.74544
41.6662	-22.501	20.9154	10.467
42.7449	-9.40796	21.8325	4.82479
40.1776	-24.2164	21.9137	3.76083
41.3171	-24.6564	21.8996	13.0503
40.1649	-21.365	22.1928	7.85004
42.1044	-18.0019	22.5975	12.4042
41.2319	-20.5056	23.5923	5.02443
42.1245	-21.3065	23.7474	3.38793
40.8221	-12.0265	23.9135	8.0088
44.4647	5.98986	23.9805	6.63768
39.4704	-27.2635	24.6545	5.54058
40.7593	-20.7026	25.2455	14.4384
40.4975	-26.9767	25.4468	4.90028
41.0431	-25.6951	24.9394	3.57898
43.0564	-12.7635	25.6851	7.98807
41.5913	-17.1298	25.7521	6.9673
41.8192	-19.6731	26.0977	5.88538
40.9829	-23.3257	26.0031	13.6706
40.4521	-16.476	27.1421	14.6892
43.0141	-16.5258	27.2435	4.77443
40.9421	6.10475	27.4817	8.1618
40.9557	-17.7111	27.5451	7.02925
41.682	-8.84838	27.6305	11.5446
39.0716	-21.9467	27.8346	5.98161
42.1854	-16.0747	28.5782	10.6202
40.8996	-26.5441	28.487	3.56819
39.9557	-27.2808	29.0628	14.224
42.1047	-18.8488	29.0061	2.29533
40.1219	-16.4719	29.1688	4.6928
42.9487	-7.48958	28.4788	7.49385
43.5949	-15.6121	29.5722	11.7156
38.2241	-26.4758	29.3948	6.51996
43.4434	4.6307	29.8009	0.801315
43.6326	-16.5663	30.16	10.9967
42.0157	-15.4848	30.4394	3.86093
38.7271	-0.90775	30.8249	0.608659
42.7354	-15.0546	30.5989	13.8472
43.6039	1.85455	31.0245	2.5144
39.2908	-27.0111	31.0803	-15.2112
39.603	-21.5959	31.2647	11.996
36.394	-25.7303	31.2893	-4.34134
41.6459	-21.6049	31.5615	13.3349
40.5128	-19.1426	31.3253	6.51609
35.2468	-25.8531	31.6926	0.940133
42.4029	-14.1006	31.9159	-11.0722
40.1105	-1.39804	31.9748	-8.95679
39.6314	-26.5888	32.0482	4.58042
42.5934	-20.9406	32.6153	-13.1904
43.816	-7.75858	32.6906	-28.1342
42.3017	-17.7394	32.5981	2.77756
41.0592	-11.2642	32.7903	-14.9718
42.2052	-17.9763	32.7945	11.4924
42.4014	-19.6374	32.9042	-3.97474
39.0887	9.15965	32.7638	-5.0302
42.2769	-12.1271	32.8396	13.148
43.5359	-4.05302	33.044	6.94135
43.4228	-10.4066	33.044	5.75375
34.456	-25.9324	33.3279	-9.82905
42.5243	-12.3394	33.1863	-20.4301
43.8462	-2.64051	33.7145	-11.602
40.2985	-23.9464	33.906	-8.40718
43.3049	-1.10492	33.8102	4.30018
41.8939	-14.7763	34.3071	10.9247
42.813	-0.13828	34.1169	2.14721
42.204	-7.60193	34.2687	-7.21309
44.1174	-9.66239	34.351	-0.205132
40.3633	-25.517	34.4231	-13.0719
42.9645	-11.4747	34.3106	-27.5645
35.8816	7.0563	34.7853	3.01437
45.8418	3.6855	34.5002	-14.6739
39.5697	-0.06452	34.4604	-4.49706
40.7693	-15.3	34.7048	13.8611
41.8287	-10.4406	34.8032	12.569
42.2454	-9.99564	34.8136	-17.1183
43.229	-14.9308	34.6587	6.3392
42.6526	-1.27905	34.0207	5.65515
38.6937	-26.5137	34.9895	-10.521
40.5661	6.29819	34.7503	-20.5774
40.9952	-2.56521	35.4482	-9.08742
40.5637	-3.27339	35.5509	-23.1014
36.9733	11.0188	35.8773	-21.2426
46.5572	0.4619	35.6333	4.10637
41.496	-20.479	35.7309	10.9138
43.9129	-1.53892	35.3239	-7.32091
43.0976	-11.5564	35.8398	1.65809
33.8531	13.2843	36.0124	0.211089
41.3244	-0.18989	35.5651	-13.304
41.7507	4.92988	36.1084	-27.1866
34.5416	-25.9331	35.2699	-8.08312
44.4618	3.57722	36.285	-1.1887
43.1016	-5.93652	35.9577	3.21903
41.9203	-3.7743	36.2376	-14.951
43.4193	-1.98374	36.0962	13.6507
38.7009	5.7296	36.4325	12.6633
42.1895	6.28241	36.3147	-16.8188
43.417	1.68066	36.6141	-28.1175
36.24	-25.7231	36.9006	11.6569
44.2664	7.01201	36.4992	-10.8029
34.468	-25.9338	37.1114	-15.4022
34.0265	-25.9603	36.9679	5.75837
39.3429	-26.2842	37.2859	-22.9585
42.0038	1.34817	37.4211	-20.9688
45.3249	1.5015	37.2394	-21.7873
45.4187	4.78541	37.6223	4.38589
44.5458	1.02582	37.4503	-24.4236
34.1428	7.09548	37.7193	-25.1151
43.5649	-16.2573	37.2686	0.79017
39.1151	5.19809	37.5939	-26.4818
35.8568	7.05661	37.5785	-0.869645
35.2867	-25.8498	37.314	-1.4913
42.5354	-8.63375	38.2303	-18.082
37.309	4.4101	38.3277	3.14339
43.0049	-8.36617	38.2597	-16.2831
42.9376	-10.2059	38.0957	-27.8692
35.4948	14.3086	37.6547	11.7458
40.641	-1.10006	37.8591	-14.6132
39.676	6.85649	38.7828	6.02677
36.8028	8.37987	38.8935	8.75527
36.9283	-25.6026	38.9189	-6.21297
33.2383	13.762	38.7743	-20.8099
40.03	-2.71966	38.3033	-21.8046
34.5296	-25.9275	39.1907	4.63383
38.8084	3.3128	39.2229	-23.4953
40.6217	2.11143	39.5074	-24.3847
42.6443	-3.10859	39.8341	-28.8802
39.6203	4.33368	39.8799	-17.8015
35.9489	10.2757	39.351	3.17199
21.3479	14.1374	40.2725	-16.2541
42.5703	-4.08946	40.09	-5.34463
41.5686	-1.18181	40.1758	-27.7263
46.4629	3.61608	40.3965	0.920162
40.7447	3.71042	40.4203	-22.8643
42.9027	2.92969	40.3225	6.61798
43.2544	2.21622	40.4474	-0.238219
42.2818	0.69066	40.0017	8.76403
39.974	0.93868	40.0032	-6.39566
34.7777	10.9233	40.5744	-13.7689
39.0752	9.67713	41.2511	-23.974
46.5779	4.23355	41.3279	-21.2382
34.4304	12.3959	41.1714	-28.716
31.1862	14.251	41.7099	4.63113
45.1406	-0.84482	41.6227	-15.3172
40.755	-15.6263	41.5799	-17.5047
41.8991	1.98453	41.8282	2.26146
35.1163	8.99335	42.1725	-16.0111
38.848	7.66106	41.8308	-18.6139
39.2696	1.28934	41.4932	-22.6124
43.0199	-5.34365	41.3115	6.78559
32.1537	14.8156	42.1492	0.70292
23.0478	13.9804	42.176	-13.0611
35.6847	10.8642	41.5992	-13.8628
36.3646	-25.6959	42.5238	-20.8453
44.9264	-5.19237	42.7532	-24.3051
26.3162	16.6441	42.7981	4.64722
45.0282	3.63367	43.4618	-17.167
24.9569	14.3749	43.6454	3.04246
44.321	-2.32806	43.3708	-15.9951
40.3239	8.05996	43.825	-17.6653
45.8373	-2.12036	43.8987	-5.21135
29.9444	14.7896	44.0524	1.19537
36.3691	13.3021	43.2193	-12.7323
29.7921	13.4776	44.0786	-21.5175
38.7818	6.74695	43.6963	-24.1463
40.0914	3.29229	45.2306	-28.3648
38.4588	1.97545	44.9393	3.39504
34.0597	9.42058	45.4597	-15.0096
38.1013	5.32097	45.0418	-16.6681
43.1447	-2.85795	45.7317	-28.7868
33.4215	12.1206	45.5771	-4.75983
44.4406	-5.57137	45.7146	-26.7577
43.264	-8.80294	45.5701	1.06197
44.9775	2.27273	45.7632	-20.8527
33.2466	10.0935	46.1701	-3.68046
40.2375	7.67432	46.2525	-17.5861
36.7089	10.7367	46.9562	-27.7449
38.4397	6.77384	46.986	-15.0162
41.2158	-15.9862	47.3682	-26.9375
24.8579	15.5299	46.8575	-20.7236
44.4286	-2.71704	47.6467	-15.6259
41.9571	-11.4683	47.2168	-3.61441
11.7346	11.3432	47.8878	-6.95061
41.6139	-2.74062	47.84	-19.1119
42.1245	-10.5624	47.4212	-17.3846
32.7715	11.4609	48.3489	-27.3719
44.2646	-3.29526	49.0365	-18.912
39.3579	4.87225
40.9479	8.88246
43.6428	4.47332
44.8317	-5.72423
37.8449	12.0343
23.937	17.46
41.4169	4.68115
32.5696	9.30833
32.4162	11.3736
38.4279	4.42004
33.0037	10.8198
37.5132	9.44078
27.5698	16.4777
35.6717	7.87704
35.8491	8.62304
34.6399	12.0136
19.2186	16.7494
23.0099	15.7962
29.9864	13.8896
24.9275	15.967
25.1094	16.0837
44.3687	-0.52882
36.5215	9.82346
41.1441	-0.93435
41.7479	-4.77459
28.7192	15.346
20.3507	12.8478
28.8896	11.6284
33.5066	9.20579
43.0906	-3.43108
27.988	12.5769
27.1418	14.0296
38.9036	2.33007
19.4345	17.4107
25.8886	16.4
41.644	3.20965
43.0347	4.66115
29.0181	16.6393
25.6245	13.4128
37.3695	1.04841
35.9577	12.0023
25.8843	15.4893
8.67808	10.9273
19.2548	16.9737
34.505	14.5728
15.5588	12.8739
45.4366	2.17771
44.3066	-8.51194
38.302	12.0541
27.6505	17.9587
45.444	2.31881
37.7785	3.27731
14.15	14.7675
15.0909	13.2772
41.3688	1.99997
42.3674	-9.61319
30.4653	16.2106
39.4945	2.54512
16.4574	15.2935
35.2782	12.9048
41.9697	-23.0603
41.7686	2.71712
29.4779	11.3027
34.2815	9.27683
41.2546	-13.932
32.6168	0.77524
41.7165	-2.50692
36.9499	11.9281
20.5865	18.439
37.898	9.01186
39.654	8.6879
41.4446	7.62577
18.5739	14.3273
37.1438	7.79935
17.7611	14.7079
26.4233	18.6926
18.3668	17.6413
43.4281	-0.21341
22.5677	18.4344
40.784	9.08876
35.3294	12.0799
17.2548	12.712
31.3236	14.698
28.5234	13.536
15.9176	11.6775
27.0737	15.5506
42.3843	-11.2769
26.6684	13.6552
26.8193	14.2738
38.0427	7.59067
31.278	12.5117
41.4067	-16.3794
32.5701	0.96378
35.3527	10.4212
30.1683	13.0368
42.0803	-4.39645
37.4704	3.15475
9.94827	11.9806
31.1049	15.1426
12.7132	12.1763
21.6894	16.0413
25.8679	15.4721
34.3167	7.89346
11.2123	9.94295
25.371	14.685
11.5085	8.95099
43.6277	-9.15471
23.9229	14.5638
16.3732	11.9112
20.8474	12.3384
19.3333	15.7185
18.9537	15.7236
19.3751	18.455
19.1595	13.3592
16.9516	16.9128
40.8776	-21.6249
35.7009	13.5889
14.4597	12.966
34.4607	12.704
24.7359	16.3537
22.2362	14.7577
32.4302	1.34775
43.7763	-11.1443
21.1113	17.3828
10.433	9.77955
13.5602	12.2647
21.8081	16.2451
13.1681	11.7481
11.353	10.7118
26.637	12.3863
27.7768	14.7785
26.5989	15.3148
23.9074	16.0178
15.7559	16.2218
41.9622	-16.0256
11.7522	9.22281
6.13592	6.45309
10.4557	9.12219
10.4438	12.2211
20.6689	15.8758
14.2536	13.8352
39.667	-22.8014
21.3587	16.165
30.7943	13.4433
22.6057	11.6716
40.6472	-19.1871
9.71337	12.0098
19.4472	12.8649
12.331	10.328
25.7656	18.4821
13.0423	12.1153
20.3063	16.6798
24.4521	13.0593
10.9723	8.40608
20.2937	15.6573
28.9323	15.1567
18.2459	16.2024
15.6053	15.5291
8.42944	9.54339
-4.56678	22.9968
9.72368	10.2865
14.4046	14.8658
10.679	6.9666
35.1996	10.316
25.7976	16.8956
10.7015	7.31423
23.0228	14.3525
-4.60412	23.5019
9.58848	3.98099
17.859	14.5293
40.163	-23.2935
9.51908	4.11993
1.79499	16.3296
11.1011	12.2117
26.1305	12.6983
2.43401	2.60517
21.6764	18.1303
9.2562	12.8644
7.02486	7.73365
-5.57609	23.4914
7.93229	9.20684
40.3672	-24.5792
12.8485	14.1529
8.92416	12.0904
5.26479	7.29257
14.7513	12.6535
10.8302	8.02561
21.4443	17.0765
22.2417	15.1484
9.68569	3.04907
5.26975	6.40454
38.9457	-25.4739
20.8633	16.2805
13.5915	11.8029
3.75118	6.13068
9.75384	6.31785
1.40893	16.3311
5.59082	8.08787
23.1912	15.1974
16.1634	13.3136
42.7047	-2.54054
9.70563	3.06396
13.5541	13.1379
19.3534	15.1569
3.69532	6.01717
-6.2787	22.5217
8.96079	8.51212
9.51317	2.50949
-4.9488	20.6729
-5.35639	23.8647
20.5982	14.8014
17.7771	15.291
5.56561	7.28037
34.4396	7.8416
21.3218	15.2072
32.4141	1.37406
4.80394	6.48152
4.84628	7.50587
9.57082	1.36954
2.78516	4.43772
4.09043	4.87944
9.62977	1.73294
22.5006	17.2951
10.3731	10.8759
9.31959	10.4635
4.76909	6.09674
-5.16644	22.9662
-4.35639	23.084
18.4704	13.2758
15.7972	12.2419
10.918	10.9798
12.0136	9.97204
9.68278	1.02555
-5.42184	23.0191
-4.91848	23.3054
9.61019	2.184
3.58912	7.35079
5.68262	5.63805
9.55962	1.0105
1.73339	3.79031
-0.31894	4.62655
-6.25531	23.3746
-6.21181	21.9932
0.63296	3.58613
-5.24948	22.3359
-4.7438	22.6227
8.08652	10.748
9.46843	9.2968
6.40731	5.59158
6.91923	6.11472
-5.63081	22.4054
1.255	2.39883
3.12168	2.71615
0.09776	2.10365
9.56922	10.3822
3.87505	2.76452
-2.99661	20.54
3.82886	3.43184
-5.68667	22.1312
6.35274	6.20813
-6.05087	22.7629
5.21408	5.32288
-4.88784	20.8154
0.679	2.58146
2.2466	3.50181
3.00558	2.76536
-9.20081	1.20427
0.43299	3.57278
-3.15301	20.7375
-5.42192	-0.89984
9.81629	1.20078
-4.83649	8.21504
4.43184	2.86608
-0.65623	0.14925
-3.70268	19.9733
0.04204	-0.9871
2.30541	3.88998
0.58849	-0.55749
-0.53598	-1.11747
-5.73093	21.4846
-4.46353	7.39433
9.4109	0.54119
7.22619	6.74309
0.91263	-1.02288
0.83646	-1.26006
-4.93066	21.5079
-5.50132	-1.49523
-4.00787	-1.41078
-3.51148	20.966
1.62212	3.31447
9.51839	0.31613
-5.00563	8.02259
-12.1995	-5.04262
-1.69451	0.07472
-5.7076	21.3795
-2.31194	-0.78747
-3.31769	9.56748
-1.86976	-6.84451
-3.41169	-2.29638
-4.6652	-2.74988
-1.0158	3.43099
-0.37684	-8.42279
-4.33274	-1.51509
-2.26193	-5.97621
-3.40511	-6.12095
-2.17559	1.3186
1.08347	-1.31568
-0.87688	-8.88852
-8.25312	10.4297
9.58316	-0.28833
9.61082	-0.51181
39.6068	1.8181
-0.87148	0.69515
-3.01569	-4.41902
-6.09147	2.23272
-6.40906	21.121
-7.09032	-2.16618
-1.36546	-7.48453
-2.55697	-6.23669
0.41606	2.67125
-2.71443	-5.49874
-6.33886	-2.32775
-3.90978	21.2463
-4.44763	6.80159
-0.02555	-10.1822
-6.9169	-3.15349
-3.43051	-7.39627
-8.67033	-15.7732
-10.365	23.9278
-5.16445	-5.98202
-4.80453	-5.31877
-3.92171	-6.72619
-8.80501	-4.40037
-5.63568	-4.13819
-6.63353	21.0533
-5.43933	1.40714
-9.34092	-4.55979
-4.30057	-7.61348
-6.45235	-3.42728
-5.83681	-3.56117
0.32382	-11.5293
-2.03675	0.59333
-4.28355	6.22147
-12.1049	6.85111
-5.17546	0.94497
9.55696	-0.59057
-8.71643	11.7703
-9.91313	2.57709
-6.31934	9.09509
-7.12545	-10.5149
-5.93812	-8.66042
-10.1145	23.91
-4.48519	20.4372
-8.45583	11.4751
-8.09066	2.5917
-11.2887	-5.20352
42.8748	3.93751
-6.60474	-9.27935
-8.23355	10.3333
-8.95895	-4.70736
-6.74916	1.84907
-6.65027	2.88576
-5.27354	8.80801
-7.03281	-9.05298
9.55631	-0.87511
1.45055	-21.5556
-7.56023	-10.146
-5.76426	8.68108
-10.1833	3.121
-9.38929	11.6154
-9.01666	11.8538
-10.102	4.06713
-8.4542	-5.39738
-7.51446	-8.50305
0.1695	-19.7319
-5.98298	-3.29392
-4.08242	5.66388
-7.03657	2.53025
-12.3794	6.2964
-10.459	3.79746
-6.90114	0.95403
-8.41521	-3.83816
-9.65162	-12.3519
-8.36593	0.27865
-0.7033	-18.7705
-10.4381	24.1861
0.18792	-19.1393
-7.79535	9.71044
-5.47454	8.59691
2.11196	-22.8335
-1.59027	-17.2178
-13.0073	0.75097
-12.0838	2.06213
-10.042	-5.80647
-10.4796	24.0925
-10.7788	-12.8068
-3.03313	-16.4158
-9.38157	11.6944
1.65641	-21.994
-10.6563	0.66241
-10.2462	-12.3137
-10.047	-13.1157
0.93102	-15.9074
-0.84106	-13.6897
0.14007	-15.9138
2.09042	-19.0708
-11.8684	2.70835
-9.65791	-5.0168
1.75601	-20.048
-8.46169	-7.31928
-5.38371	9.47215
-11.1001	4.58128
-10.3206	-6.99012
0.79184	-13.1782
0.13525	-12.7074
-10.0094	6.76401
-13.7926	0.38391
-3.41561	-16.0259
-13.9873	-0.02482
-1.08011	-16.7574
1.46414	-17.7018
-10.8537	4.31422
0.74928	-12.6027
1.33319	-15.9003
2.49963	-19.3485
-0.49675	-13.6207
1.46592	-18.2612
41.198	0.79492
-12.62	6.0385
-9.61159	12.4987
0.26528	-19.9082
0.2357	-16.484
-0.87866	-12.1006
-12.9279	0.72871
-11.5685	3.2276
2.25768	-20.5296
1.01104	-17.1277
-11.5237	5.07991
-11.4182	2.58152
-10.3979	24.2077
-0.26266	-12.6989
-4.19502	-15.8361
2.13089	-16.3021
-11.3503	2.59635
1.83963	-14.7568
1.9658	-17.3888
-12.2848	7.39013
-1.04377	-11.4007
-11.3752	5.99309
-4.02201	-15.2209
-9.14061	-9.95407
-7.05155	1.19822
1.61909	-15.2405
1.64208	-18.5296
-8.67901	-9.72326
-9.82958	11.9491
2.54226	-21.1924
-4.43325	3.54681
-11.2611	8.33722
-12.7297	11.1722
-0.63904	-19.0597
-4.0042	-13.7417
-10.605	-10.9724
2.2852	-21.5902
-0.60677	-14.9911
1.67014	-20.701
-26.1164	9.69359
-1.34688	-12.954
1.98831	-15.5208
-2.6642	-15.346
1.49991	-20.4921
-12.3057	-5.04944
-10.7043	2.55734
-11.0991	8.95076
-2.82975	-16.9582
-5.11321	-15.4674
2.66211	-22.7713
2.52155	-22.1389
1.88625	-20.7856
-23.9734	5.23883
-26.2143	6.47614
-24.3357	7.46069
-10.9653	3.22149
-10.3891	-6.13855
-10.6254	12.315
-8.85628	-15.0057
-4.75868	-14.5976
-4.61003	-15.2019
-1.40518	-8.56751
2.93452	-21.6038
-12.3335	11.0296
-3.49919	-7.54094
1.99981	-16.8832
-1.68887	-7.81799
-10.504	-5.88868
-11.1384	5.34708
-2.90824	-7.01865
0.91713	-18.5061
-25.3711	5.07893
-24.6119	7.60943
0.1571	-17.5983
-6.1532	-2.27795
2.82673	-22.8401
-12.1456	10.7438
-12.2702	10.5201
-1.70544	-11.0818
-10.8029	-7.57941
-1.3947	-13.7925
-26.1192	7.59218
-25.6811	7.79978
-25.3815	7.70213
-24.5537	5.8046
-25.0085	7.77107
-25.0755	9.17179
-25.8764	7.11554
-12.511	6.90902
-7.05428	-14.9813
3.10229	-22.2294
-15.3657	6.03733
-13.2075	3.4314
3.45309	-22.4689
-22.981	4.80803
-10.3699	-8.64974
-14.1184	-0.18639
-11.0562	7.97537
-25.138	7.12378
-10.358	-15.1069
-4.16888	-9.39977
-5.36759	1.53498
2.48889	-20.0363
-23.2067	5.13471
-3.68581	1.58122
-25.4184	8.93792
-9.31091	-14.0513
-5.2253	-8.8966
-4.19345	-16.0572
3.01358	-20.5954
3.21152	-23.1487
-2.07379	-14.0869
-24.7187	7.0536
-14.2684	-0.38312
-8.73806	1.45744
-5.76451	-14.4013
-24.8316	8.25743
-24.9941	9.39988
-24.6796	6.84444
3.43108	-23.2993
-5.13998	-10.0443
-24.9754	9.15653
-26.046	9.25716
-0.78203	-2.14208
-11.2028	-14.7943
-14.2564	-0.36566
-3.59143	-5.59288
-4.71665	-7.90379
-1.87796	-2.29521
-26.4552	9.19699
-13.8404	12.9249
-11.35	1.70146
-11.1179	-8.57511
-1.73701	-14.312
-25.0163	6.36904
-10.9523	9.45018
-0.28129	-16.5473
-25.7173	8.95461
-15.6137	5.98069
-6.8143	-7.47849
-2.18977	-13.7063
-13.678	12.7882
-5.95488	-9.64941
-26.084	9.03028
-14.1142	2.7725
-6.70493	-10.8728
-26.3976	8.68263
-25.6583	6.70977
-12.9377	-16.7073
-11.6119	-15.7254
-6.35362	-12.0156
-6.80162	-9.59555
-14.1509	2.68186
-24.234	6.02586
-5.8804	-15.6353
-25.2349	6.33335
-10.4864	23.8994
-13.5767	12.5902
-8.92451	-13.1551
-9.40242	4.85174
-9.45491	-12.9189
-5.03542	-10.8113
-1.45383	-5.34309
-25.6842	9.83202
-9.68134	-10.3461
-11.4219	-14.7576
-9.95152	0.93913
-8.93793	3.16519
-13.2182	2.56585
-13.1156	12.3144
-3.21331	-1.11948
-13.8449	-16.829
-13.9819	2.73558
-10.2022	24.2079
-11.2147	9.63066
-14.5173	-17.3713
-9.65747	-12.6354
-25.5372	7.22944
-2.92031	0.1205
-11.1609	12.3711
-13.5445	-16.2928
-11.3643	-13.4229
-10.6349	-13.4106
-11.0487	-13.5359
-6.54916	-12.3835
-15.2087	-17.467
-15.7754	-18.5721
-10.7706	-15.792
-15.2019	-17.8588
-16.3464	-18.5758
-12.8228	12.2332
-8.7448	-15.6365
-10.7495	-13.9298
-13.481	-15.6904
-15.1436	-16.7367
-13.8125	-14.9454
-11.9957	-15.4793
-12.6984	11.7625
-12.5351	-14.8624
-12.8369	11.824
-13.6603	-15.3923
-15.6666	-18.0249
-13.9326	-17.5411
-14.8424	-18.0333
-16.5417	-18.386
-14.5088	-16.3816
-14.4148	-15.8852
-14.0706	-16.5516
-14.4148	-17.1325
-16.0724	-17.8037
-15.5207	-16.8623
-16.4118	-17.2632
-44.1392	-12.0117
-16.8881	-17.7887
-15.1121	-16.8898
-27.5633	0.66723
-17.1431	-15.5153
-15.7548	-17.4082
-27.4382	0.68643
-17.1475	-15.5548
-27.2997	0.67838
-27.2139	0.66669
-27.1016	0.63443
-26.8929	0.49628
-42.7036	-8.58826
-44.7235	-7.69395
-47.5341	-5.86401
-15.4322	-8.47844
-52.4642	1.82076
-52.5471	2.0129
-46.7172	-12.4596
-46.5103	-12.5362
-45.5627	-14.3899
-44.7322	-7.71247
-25.6956	-0.43055
-12.7005	13.7073
-52.5992	2.1352
-45.9081	-4.98508
-45.5858	-14.3196
-45.4944	-14.5276
-45.4081	-5.38558
-52.6073	13.191
-40.3258	-15.9638
-52.498	1.898
-45.2445	-4.87378
-44.7254	-7.77862
-40.2145	-15.7925
-46.8224	-5.59862
-47.9128	-14.5647
-11.9548	13.0422
-40.6298	-15.934
-45.5714	-14.6543
-52.295	1.42993
-48.1871	-12.735
-46.5764	-5.18214
-40.9126	-15.7657
-48.0274	-14.7197
-44.7023	-7.78385
-46.2155	-4.62014
-46.9115	-5.83174
-47.5618	-18.2879
-48.3366	-14.6502
-47.2098	-6.36252
-10.4825	23.7434
-49.931	-12.8227
-40.3161	-15.3515
-47.5794	-12.105
-47.4907	-9.58281
-47.4817	-6.80444
-40.0775	-14.8693
-49.2241	-9.79462
-40.5178	-15.2671
-41.6831	-14.7978
-41.3702	-15.0067
-49.7378	-18.8458
-40.7129	-15.0128
-47.8519	-9.09565
-48.7375	-17.9795
-11.9287	13.144
-40.6913	-15.2416
-42.96	-8.79388
-49.2043	-19.0774
-48.5065	-19.2171
-51.4415	-5.56818
-51.4404	-5.57532
-45.9869	-5.41895
-40.8487	-15.9714
-46.5401	-12.7609
-48.7138	-18.7972
-41.0137	-15.4799
-39.9991	-15.5914
-45.596	-4.37844
-45.8445	-5.36168
-48.3039	-19.124
-47.8688	-12.3331
-50.1565	-16.8705
-48.8492	-14.2537
-49.2146	-14.0693
-50.2205	-15.2323
-48.3321	-18.5503
-50.2699	-9.32525
-51.4405	-5.57322
-47.679	-11.9025
-51.4412	-5.5716
-47.6823	-12.1852
-48.0622	-8.42535
-49.6898	-9.72436
-49.0212	-19.0003
-50.0299	-9.53039
-49.5307	-9.7003
-45.6471	-4.2753
-50.1808	-9.70265
-50.199	-17.4038
-49.8519	-9.7229
-49.5323	-17.1164
-49.6991	-16.6727
-49.4375	-16.7552
-49.2247	-10.5516
-49.5818	-17.3782
-49.0484	-16.5061
-48.8064	-17.8886
-48.531	-16.8749
-49.5742	-18.162
-49.9845	-18.2447
-48.221	-17.3763
-50.1785	-17.6549
-51.4065	-9.39037
-53.0633	-12.6613
-49.0366	-17.2218
-49.7415	-12.9631
-48.004	-17.0117
-50.2127	-18.9087
-51.6626	-9.31386
-50.8973	-14.0284
-50.6446	-9.53837
-50.4803	-12.6554
-50.3351	-15.0492
13.1169	8.20001
-52.0378	-15.1329
-50.9547	-13.5252
-49.2521	-17.612
-51.1835	-13.4747
-48.9441	-15.9705
-55.8056	8.94674
-52.3963	-11.718
-53.278	9.22975
-49.7198	-13.0078
-46.4016	-3.56997
-48.2272	-5.84489
-50.3234	-12.9684
-46.4785	-3.44565
-51.1653	-12.659
-54.1579	18.2211
-55.6189	6.74646
-60.4524	10.9546
-51.4951	-12.6369
-51.838	-12.4896
-58.014	11.4573
-52.3257	-12.3103
-54.4781	8.77356
-60.3315	10.6885
-57.6935	11.9551
-54.5461	9.53762
-57.0152	8.73394
-53.0943	13.8736
-57.6619	15.7556
-54.5452	8.82229
-55.8805	8.77273
-56.5358	10.5535
-57.0862	12.9863
-54.4243	15.1986
-60.2487	10.3799
-54.6332	15.3173
-56.9657	12.441
-53.1033	13.8931
-60.5575	11.7076
-55.2536	11.1745
-60.0479	15.735
-60.349	15.4653
-59.9007	11.8321
-55.9863	10.8067
-60.6823	15.1829
-54.2003	18.3301
-60.2346	13.3773
-58.5949	12.5618
-61.032	14.8844
-60.8474	13.5822
-54.2306	18.4026
-54.2212	18.3811
-58.3326	11.9925
-55.6547	8.57915
-54.2104	18.3547
-54.2399	18.4225
-57.0289	10.3742
-60.0899	11.5586
-61.2052	13.6588
-60.8331	15.0048
-59.0688	15.2964
-60.4237	14.827
-57.2297	13.4071
-59.3967	11.6067
-59.2321	12.1514
-56.5129	13.2408
-55.9728	8.42205
-58.6054	12.9051
-55.4934	7.57355
-58.981	11.9113
-57.7399	12.5201
-59.3703	13.7718
-55.5498	8.06923
-56.8501	13.4802
-58.2458	13.0809
-55.4143	7.92285
-59.075	12.713
-56.2636	12.6473
-57.9033	13.5527

## Sheet: Figure 2f
Known datapoints		Sampled datapoints		Optimized datapoints
D1	D2	D1	D2	D1	D2
37.647	-24.3396	15.6441	9.94759	40.7094	-35.8413
39.6965	-24.9363	16.5147	5.13786	42.8285	-34.3048
41.0977	-23.3376	17.1708	6.21908	44.1172	-36.5284
40.2827	-26.9655	17.2842	7.99835	44.3753	-33.6111
41.1133	-24.3372	17.3745	9.84486	46.2302	-36.557
41.9543	-24.3703	18.2151	7.30307
40.1112	-21.8398	18.3726	4.37658
41.6503	-14.3998	18.544	9.27161
41.4963	-21.82	19.1535	8.4194
39.5994	-22.1677	18.1217	6.18455
40.3462	-26.232	19.7778	10.2193
41.2604	-26.1171	19.9134	3.83867
40.7441	-22.5015	20.0479	5.07041
41.1529	-22.9126	20.371	13.1528
40.1194	-21.0299	20.9958	8.74544
41.6662	-22.501	20.9154	10.467
42.7449	-9.40796	21.8325	4.82479
40.1776	-24.2164	21.9137	3.76083
41.3171	-24.6564	21.8996	13.0503
40.1649	-21.365	22.1928	7.85004
42.1044	-18.0019	22.5975	12.4042
41.2319	-20.5056	23.5923	5.02443
42.1245	-21.3065	23.7474	3.38793
40.8221	-12.0265	23.9135	8.0088
44.4647	5.98986	23.9805	6.63768
39.4704	-27.2635	24.6545	5.54058
40.7593	-20.7026	25.2455	14.4384
40.4975	-26.9767	25.4468	4.90028
41.0431	-25.6951	24.9394	3.57898
43.0564	-12.7635	25.6851	7.98807
41.5913	-17.1298	25.7521	6.9673
41.8192	-19.6731	26.0977	5.88538
40.9829	-23.3257	26.0031	13.6706
40.4521	-16.476	27.1421	14.6892
43.0141	-16.5258	27.2435	4.77443
40.9421	6.10475	27.4817	8.1618
40.9557	-17.7111	27.5451	7.02925
41.682	-8.84838	27.6305	11.5446
39.0716	-21.9467	27.8346	5.98161
42.1854	-16.0747	28.5782	10.6202
40.8996	-26.5441	28.487	3.56819
39.9557	-27.2808	29.0628	14.224
42.1047	-18.8488	29.0061	2.29533
40.1219	-16.4719	29.1688	4.6928
42.9487	-7.48958	28.4788	7.49385
43.5949	-15.6121	29.5722	11.7156
38.2241	-26.4758	29.3948	6.51996
43.4434	4.6307	29.8009	0.801315
43.6326	-16.5663	30.16	10.9967
42.0157	-15.4848	30.4394	3.86093
38.7271	-0.90775	30.8249	0.608659
42.7354	-15.0546	30.5989	13.8472
43.6039	1.85455	31.0245	2.5144
39.2908	-27.0111	31.0803	-15.2112
39.603	-21.5959	31.2647	11.996
36.394	-25.7303	31.2893	-4.34134
41.6459	-21.6049	31.5615	13.3349
40.5128	-19.1426	31.3253	6.51609
35.2468	-25.8531	31.6926	0.940133
42.4029	-14.1006	31.9159	-11.0722
40.1105	-1.39804	31.9748	-8.95679
39.6314	-26.5888	32.0482	4.58042
42.5934	-20.9406	32.6153	-13.1904
43.816	-7.75858	32.6906	-28.1342
42.3017	-17.7394	32.5981	2.77756
41.0592	-11.2642	32.7903	-14.9718
42.2052	-17.9763	32.7945	11.4924
42.4014	-19.6374	32.9042	-3.97474
39.0887	9.15965	32.7638	-5.0302
42.2769	-12.1271	32.8396	13.148
43.5359	-4.05302	33.044	6.94135
43.4228	-10.4066	33.044	5.75375
34.456	-25.9324	33.3279	-9.82905
42.5243	-12.3394	33.1863	-20.4301
43.8462	-2.64051	33.7145	-11.602
40.2985	-23.9464	33.906	-8.40718
43.3049	-1.10492	33.8102	4.30018
41.8939	-14.7763	34.3071	10.9247
42.813	-0.13828	34.1169	2.14721
42.204	-7.60193	34.2687	-7.21309
44.1174	-9.66239	34.351	-0.205132
40.3633	-25.517	34.4231	-13.0719
42.9645	-11.4747	34.3106	-27.5645
35.8816	7.0563	34.7853	3.01437
45.8418	3.6855	34.5002	-14.6739
39.5697	-0.06452	34.4604	-4.49706
40.7693	-15.3	34.7048	13.8611
41.8287	-10.4406	34.8032	12.569
42.2454	-9.99564	34.8136	-17.1183
43.229	-14.9308	34.6587	6.3392
42.6526	-1.27905	34.0207	5.65515
38.6937	-26.5137	34.9895	-10.521
40.5661	6.29819	34.7503	-20.5774
40.9952	-2.56521	35.4482	-9.08742
40.5637	-3.27339	35.5509	-23.1014
36.9733	11.0188	35.8773	-21.2426
46.5572	0.4619	35.6333	4.10637
41.496	-20.479	35.7309	10.9138
43.9129	-1.53892	35.3239	-7.32091
43.0976	-11.5564	35.8398	1.65809
33.8531	13.2843	36.0124	0.211089
41.3244	-0.18989	35.5651	-13.304
41.7507	4.92988	36.1084	-27.1866
34.5416	-25.9331	35.2699	-8.08312
44.4618	3.57722	36.285	-1.1887
43.1016	-5.93652	35.9577	3.21903
41.9203	-3.7743	36.2376	-14.951
43.4193	-1.98374	36.0962	13.6507
38.7009	5.7296	36.4325	12.6633
42.1895	6.28241	36.3147	-16.8188
43.417	1.68066	36.6141	-28.1175
36.24	-25.7231	36.9006	11.6569
44.2664	7.01201	36.4992	-10.8029
34.468	-25.9338	37.1114	-15.4022
34.0265	-25.9603	36.9679	5.75837
39.3429	-26.2842	37.2859	-22.9585
42.0038	1.34817	37.4211	-20.9688
45.3249	1.5015	37.2394	-21.7873
45.4187	4.78541	37.6223	4.38589
44.5458	1.02582	37.4503	-24.4236
34.1428	7.09548	37.7193	-25.1151
43.5649	-16.2573	37.2686	0.79017
39.1151	5.19809	37.5939	-26.4818
35.8568	7.05661	37.5785	-0.869645
35.2867	-25.8498	37.314	-1.4913
42.5354	-8.63375	38.2303	-18.082
37.309	4.4101	38.3277	3.14339
43.0049	-8.36617	38.2597	-16.2831
42.9376	-10.2059	38.0957	-27.8692
35.4948	14.3086	37.6547	11.7458
40.641	-1.10006	37.8591	-14.6132
39.676	6.85649	38.7828	6.02677
36.8028	8.37987	38.8935	8.75527
36.9283	-25.6026	38.9189	-6.21297
33.2383	13.762	38.7743	-20.8099
40.03	-2.71966	38.3033	-21.8046
34.5296	-25.9275	39.1907	4.63383
38.8084	3.3128	39.2229	-23.4953
40.6217	2.11143	39.5074	-24.3847
42.6443	-3.10859	39.8341	-28.8802
39.6203	4.33368	39.8799	-17.8015
35.9489	10.2757	39.351	3.17199
21.3479	14.1374	40.2725	-16.2541
42.5703	-4.08946	40.09	-5.34463
41.5686	-1.18181	40.1758	-27.7263
46.4629	3.61608	40.3965	0.920162
40.7447	3.71042	40.4203	-22.8643
42.9027	2.92969	40.3225	6.61798
43.2544	2.21622	40.4474	-0.238219
42.2818	0.69066	40.0017	8.76403
39.974	0.93868	40.0032	-6.39566
34.7777	10.9233	40.5744	-13.7689
39.0752	9.67713	41.2511	-23.974
46.5779	4.23355	41.3279	-21.2382
34.4304	12.3959	41.1714	-28.716
31.1862	14.251	41.7099	4.63113
45.1406	-0.84482	41.6227	-15.3172
40.755	-15.6263	41.5799	-17.5047
41.8991	1.98453	41.8282	2.26146
35.1163	8.99335	42.1725	-16.0111
38.848	7.66106	41.8308	-18.6139
39.2696	1.28934	41.4932	-22.6124
43.0199	-5.34365	41.3115	6.78559
32.1537	14.8156	42.1492	0.70292
23.0478	13.9804	42.176	-13.0611
35.6847	10.8642	41.5992	-13.8628
36.3646	-25.6959	42.5238	-20.8453
44.9264	-5.19237	42.7532	-24.3051
26.3162	16.6441	42.7981	4.64722
45.0282	3.63367	43.4618	-17.167
24.9569	14.3749	43.6454	3.04246
44.321	-2.32806	43.3708	-15.9951
40.3239	8.05996	43.825	-17.6653
45.8373	-2.12036	43.8987	-5.21135
29.9444	14.7896	44.0524	1.19537
36.3691	13.3021	43.2193	-12.7323
29.7921	13.4776	44.0786	-21.5175
38.7818	6.74695	43.6963	-24.1463
40.0914	3.29229	45.2306	-28.3648
38.4588	1.97545	44.9393	3.39504
34.0597	9.42058	45.4597	-15.0096
38.1013	5.32097	45.0418	-16.6681
43.1447	-2.85795	45.7317	-28.7868
33.4215	12.1206	45.5771	-4.75983
44.4406	-5.57137	45.7146	-26.7577
43.264	-8.80294	45.5701	1.06197
44.9775	2.27273	45.7632	-20.8527
33.2466	10.0935	46.1701	-3.68046
40.2375	7.67432	46.2525	-17.5861
36.7089	10.7367	46.9562	-27.7449
38.4397	6.77384	46.986	-15.0162
41.2158	-15.9862	47.3682	-26.9375
24.8579	15.5299	46.8575	-20.7236
44.4286	-2.71704	47.6467	-15.6259
41.9571	-11.4683	47.2168	-3.61441
11.7346	11.3432	47.8878	-6.95061
41.6139	-2.74062	47.84	-19.1119
42.1245	-10.5624	47.4212	-17.3846
32.7715	11.4609	48.3489	-27.3719
44.2646	-3.29526	49.0365	-18.912
39.3579	4.87225
40.9479	8.88246
43.6428	4.47332
44.8317	-5.72423
37.8449	12.0343
23.937	17.46
41.4169	4.68115
32.5696	9.30833
32.4162	11.3736
38.4279	4.42004
33.0037	10.8198
37.5132	9.44078
27.5698	16.4777
35.6717	7.87704
35.8491	8.62304
34.6399	12.0136
19.2186	16.7494
23.0099	15.7962
29.9864	13.8896
24.9275	15.967
25.1094	16.0837
44.3687	-0.52882
36.5215	9.82346
41.1441	-0.93435
41.7479	-4.77459
28.7192	15.346
20.3507	12.8478
28.8896	11.6284
33.5066	9.20579
43.0906	-3.43108
27.988	12.5769
27.1418	14.0296
38.9036	2.33007
19.4345	17.4107
25.8886	16.4
41.644	3.20965
43.0347	4.66115
29.0181	16.6393
25.6245	13.4128
37.3695	1.04841
35.9577	12.0023
25.8843	15.4893
8.67808	10.9273
19.2548	16.9737
34.505	14.5728
15.5588	12.8739
45.4366	2.17771
44.3066	-8.51194
38.302	12.0541
27.6505	17.9587
45.444	2.31881
37.7785	3.27731
14.15	14.7675
15.0909	13.2772
41.3688	1.99997
42.3674	-9.61319
30.4653	16.2106
39.4945	2.54512
16.4574	15.2935
35.2782	12.9048
41.9697	-23.0603
41.7686	2.71712
29.4779	11.3027
34.2815	9.27683
41.2546	-13.932
32.6168	0.77524
41.7165	-2.50692
36.9499	11.9281
20.5865	18.439
37.898	9.01186
39.654	8.6879
41.4446	7.62577
18.5739	14.3273
37.1438	7.79935
17.7611	14.7079
26.4233	18.6926
18.3668	17.6413
43.4281	-0.21341
22.5677	18.4344
40.784	9.08876
35.3294	12.0799
17.2548	12.712
31.3236	14.698
28.5234	13.536
15.9176	11.6775
27.0737	15.5506
42.3843	-11.2769
26.6684	13.6552
26.8193	14.2738
38.0427	7.59067
31.278	12.5117
41.4067	-16.3794
32.5701	0.96378
35.3527	10.4212
30.1683	13.0368
42.0803	-4.39645
37.4704	3.15475
9.94827	11.9806
31.1049	15.1426
12.7132	12.1763
21.6894	16.0413
25.8679	15.4721
34.3167	7.89346
11.2123	9.94295
25.371	14.685
11.5085	8.95099
43.6277	-9.15471
23.9229	14.5638
16.3732	11.9112
20.8474	12.3384
19.3333	15.7185
18.9537	15.7236
19.3751	18.455
19.1595	13.3592
16.9516	16.9128
40.8776	-21.6249
35.7009	13.5889
14.4597	12.966
34.4607	12.704
24.7359	16.3537
22.2362	14.7577
32.4302	1.34775
43.7763	-11.1443
21.1113	17.3828
10.433	9.77955
13.5602	12.2647
21.8081	16.2451
13.1681	11.7481
11.353	10.7118
26.637	12.3863
27.7768	14.7785
26.5989	15.3148
23.9074	16.0178
15.7559	16.2218
41.9622	-16.0256
11.7522	9.22281
6.13592	6.45309
10.4557	9.12219
10.4438	12.2211
20.6689	15.8758
14.2536	13.8352
39.667	-22.8014
21.3587	16.165
30.7943	13.4433
22.6057	11.6716
40.6472	-19.1871
9.71337	12.0098
19.4472	12.8649
12.331	10.328
25.7656	18.4821
13.0423	12.1153
20.3063	16.6798
24.4521	13.0593
10.9723	8.40608
20.2937	15.6573
28.9323	15.1567
18.2459	16.2024
15.6053	15.5291
8.42944	9.54339
-4.56678	22.9968
9.72368	10.2865
14.4046	14.8658
10.679	6.9666
35.1996	10.316
25.7976	16.8956
10.7015	7.31423
23.0228	14.3525
-4.60412	23.5019
9.58848	3.98099
17.859	14.5293
40.163	-23.2935
9.51908	4.11993
1.79499	16.3296
11.1011	12.2117
26.1305	12.6983
2.43401	2.60517
21.6764	18.1303
9.2562	12.8644
7.02486	7.73365
-5.57609	23.4914
7.93229	9.20684
40.3672	-24.5792
12.8485	14.1529
8.92416	12.0904
5.26479	7.29257
14.7513	12.6535
10.8302	8.02561
21.4443	17.0765
22.2417	15.1484
9.68569	3.04907
5.26975	6.40454
38.9457	-25.4739
20.8633	16.2805
13.5915	11.8029
3.75118	6.13068
9.75384	6.31785
1.40893	16.3311
5.59082	8.08787
23.1912	15.1974
16.1634	13.3136
42.7047	-2.54054
9.70563	3.06396
13.5541	13.1379
19.3534	15.1569
3.69532	6.01717
-6.2787	22.5217
8.96079	8.51212
9.51317	2.50949
-4.9488	20.6729
-5.35639	23.8647
20.5982	14.8014
17.7771	15.291
5.56561	7.28037
34.4396	7.8416
21.3218	15.2072
32.4141	1.37406
4.80394	6.48152
4.84628	7.50587
9.57082	1.36954
2.78516	4.43772
4.09043	4.87944
9.62977	1.73294
22.5006	17.2951
10.3731	10.8759
9.31959	10.4635
4.76909	6.09674
-5.16644	22.9662
-4.35639	23.084
18.4704	13.2758
15.7972	12.2419
10.918	10.9798
12.0136	9.97204
9.68278	1.02555
-5.42184	23.0191
-4.91848	23.3054
9.61019	2.184
3.58912	7.35079
5.68262	5.63805
9.55962	1.0105
1.73339	3.79031
-0.31894	4.62655
-6.25531	23.3746
-6.21181	21.9932
0.63296	3.58613
-5.24948	22.3359
-4.7438	22.6227
8.08652	10.748
9.46843	9.2968
6.40731	5.59158
6.91923	6.11472
-5.63081	22.4054
1.255	2.39883
3.12168	2.71615
0.09776	2.10365
9.56922	10.3822
3.87505	2.76452
-2.99661	20.54
3.82886	3.43184
-5.68667	22.1312
6.35274	6.20813
-6.05087	22.7629
5.21408	5.32288
-4.88784	20.8154
0.679	2.58146
2.2466	3.50181
3.00558	2.76536
-9.20081	1.20427
0.43299	3.57278
-3.15301	20.7375
-5.42192	-0.89984
9.81629	1.20078
-4.83649	8.21504
4.43184	2.86608
-0.65623	0.14925
-3.70268	19.9733
0.04204	-0.9871
2.30541	3.88998
0.58849	-0.55749
-0.53598	-1.11747
-5.73093	21.4846
-4.46353	7.39433
9.4109	0.54119
7.22619	6.74309
0.91263	-1.02288
0.83646	-1.26006
-4.93066	21.5079
-5.50132	-1.49523
-4.00787	-1.41078
-3.51148	20.966
1.62212	3.31447
9.51839	0.31613
-5.00563	8.02259
-12.1995	-5.04262
-1.69451	0.07472
-5.7076	21.3795
-2.31194	-0.78747
-3.31769	9.56748
-1.86976	-6.84451
-3.41169	-2.29638
-4.6652	-2.74988
-1.0158	3.43099
-0.37684	-8.42279
-4.33274	-1.51509
-2.26193	-5.97621
-3.40511	-6.12095
-2.17559	1.3186
1.08347	-1.31568
-0.87688	-8.88852
-8.25312	10.4297
9.58316	-0.28833
9.61082	-0.51181
39.6068	1.8181
-0.87148	0.69515
-3.01569	-4.41902
-6.09147	2.23272
-6.40906	21.121
-7.09032	-2.16618
-1.36546	-7.48453
-2.55697	-6.23669
0.41606	2.67125
-2.71443	-5.49874
-6.33886	-2.32775
-3.90978	21.2463
-4.44763	6.80159
-0.02555	-10.1822
-6.9169	-3.15349
-3.43051	-7.39627
-8.67033	-15.7732
-10.365	23.9278
-5.16445	-5.98202
-4.80453	-5.31877
-3.92171	-6.72619
-8.80501	-4.40037
-5.63568	-4.13819
-6.63353	21.0533
-5.43933	1.40714
-9.34092	-4.55979
-4.30057	-7.61348
-6.45235	-3.42728
-5.83681	-3.56117
0.32382	-11.5293
-2.03675	0.59333
-4.28355	6.22147
-12.1049	6.85111
-5.17546	0.94497
9.55696	-0.59057
-8.71643	11.7703
-9.91313	2.57709
-6.31934	9.09509
-7.12545	-10.5149
-5.93812	-8.66042
-10.1145	23.91
-4.48519	20.4372
-8.45583	11.4751
-8.09066	2.5917
-11.2887	-5.20352
42.8748	3.93751
-6.60474	-9.27935
-8.23355	10.3333
-8.95895	-4.70736
-6.74916	1.84907
-6.65027	2.88576
-5.27354	8.80801
-7.03281	-9.05298
9.55631	-0.87511
1.45055	-21.5556
-7.56023	-10.146
-5.76426	8.68108
-10.1833	3.121
-9.38929	11.6154
-9.01666	11.8538
-10.102	4.06713
-8.4542	-5.39738
-7.51446	-8.50305
0.1695	-19.7319
-5.98298	-3.29392
-4.08242	5.66388
-7.03657	2.53025
-12.3794	6.2964
-10.459	3.79746
-6.90114	0.95403
-8.41521	-3.83816
-9.65162	-12.3519
-8.36593	0.27865
-0.7033	-18.7705
-10.4381	24.1861
0.18792	-19.1393
-7.79535	9.71044
-5.47454	8.59691
2.11196	-22.8335
-1.59027	-17.2178
-13.0073	0.75097
-12.0838	2.06213
-10.042	-5.80647
-10.4796	24.0925
-10.7788	-12.8068
-3.03313	-16.4158
-9.38157	11.6944
1.65641	-21.994
-10.6563	0.66241
-10.2462	-12.3137
-10.047	-13.1157
0.93102	-15.9074
-0.84106	-13.6897
0.14007	-15.9138
2.09042	-19.0708
-11.8684	2.70835
-9.65791	-5.0168
1.75601	-20.048
-8.46169	-7.31928
-5.38371	9.47215
-11.1001	4.58128
-10.3206	-6.99012
0.79184	-13.1782
0.13525	-12.7074
-10.0094	6.76401
-13.7926	0.38391
-3.41561	-16.0259
-13.9873	-0.02482
-1.08011	-16.7574
1.46414	-17.7018
-10.8537	4.31422
0.74928	-12.6027
1.33319	-15.9003
2.49963	-19.3485
-0.49675	-13.6207
1.46592	-18.2612
41.198	0.79492
-12.62	6.0385
-9.61159	12.4987
0.26528	-19.9082
0.2357	-16.484
-0.87866	-12.1006
-12.9279	0.72871
-11.5685	3.2276
2.25768	-20.5296
1.01104	-17.1277
-11.5237	5.07991
-11.4182	2.58152
-10.3979	24.2077
-0.26266	-12.6989
-4.19502	-15.8361
2.13089	-16.3021
-11.3503	2.59635
1.83963	-14.7568
1.9658	-17.3888
-12.2848	7.39013
-1.04377	-11.4007
-11.3752	5.99309
-4.02201	-15.2209
-9.14061	-9.95407
-7.05155	1.19822
1.61909	-15.2405
1.64208	-18.5296
-8.67901	-9.72326
-9.82958	11.9491
2.54226	-21.1924
-4.43325	3.54681
-11.2611	8.33722
-12.7297	11.1722
-0.63904	-19.0597
-4.0042	-13.7417
-10.605	-10.9724
2.2852	-21.5902
-0.60677	-14.9911
1.67014	-20.701
-26.1164	9.69359
-1.34688	-12.954
1.98831	-15.5208
-2.6642	-15.346
1.49991	-20.4921
-12.3057	-5.04944
-10.7043	2.55734
-11.0991	8.95076
-2.82975	-16.9582
-5.11321	-15.4674
2.66211	-22.7713
2.52155	-22.1389
1.88625	-20.7856
-23.9734	5.23883
-26.2143	6.47614
-24.3357	7.46069
-10.9653	3.22149
-10.3891	-6.13855
-10.6254	12.315
-8.85628	-15.0057
-4.75868	-14.5976
-4.61003	-15.2019
-1.40518	-8.56751
2.93452	-21.6038
-12.3335	11.0296
-3.49919	-7.54094
1.99981	-16.8832
-1.68887	-7.81799
-10.504	-5.88868
-11.1384	5.34708
-2.90824	-7.01865
0.91713	-18.5061
-25.3711	5.07893
-24.6119	7.60943
0.1571	-17.5983
-6.1532	-2.27795
2.82673	-22.8401
-12.1456	10.7438
-12.2702	10.5201
-1.70544	-11.0818
-10.8029	-7.57941
-1.3947	-13.7925
-26.1192	7.59218
-25.6811	7.79978
-25.3815	7.70213
-24.5537	5.8046
-25.0085	7.77107
-25.0755	9.17179
-25.8764	7.11554
-12.511	6.90902
-7.05428	-14.9813
3.10229	-22.2294
-15.3657	6.03733
-13.2075	3.4314
3.45309	-22.4689
-22.981	4.80803
-10.3699	-8.64974
-14.1184	-0.18639
-11.0562	7.97537
-25.138	7.12378
-10.358	-15.1069
-4.16888	-9.39977
-5.36759	1.53498
2.48889	-20.0363
-23.2067	5.13471
-3.68581	1.58122
-25.4184	8.93792
-9.31091	-14.0513
-5.2253	-8.8966
-4.19345	-16.0572
3.01358	-20.5954
3.21152	-23.1487
-2.07379	-14.0869
-24.7187	7.0536
-14.2684	-0.38312
-8.73806	1.45744
-5.76451	-14.4013
-24.8316	8.25743
-24.9941	9.39988
-24.6796	6.84444
3.43108	-23.2993
-5.13998	-10.0443
-24.9754	9.15653
-26.046	9.25716
-0.78203	-2.14208
-11.2028	-14.7943
-14.2564	-0.36566
-3.59143	-5.59288
-4.71665	-7.90379
-1.87796	-2.29521
-26.4552	9.19699
-13.8404	12.9249
-11.35	1.70146
-11.1179	-8.57511
-1.73701	-14.312
-25.0163	6.36904
-10.9523	9.45018
-0.28129	-16.5473
-25.7173	8.95461
-15.6137	5.98069
-6.8143	-7.47849
-2.18977	-13.7063
-13.678	12.7882
-5.95488	-9.64941
-26.084	9.03028
-14.1142	2.7725
-6.70493	-10.8728
-26.3976	8.68263
-25.6583	6.70977
-12.9377	-16.7073
-11.6119	-15.7254
-6.35362	-12.0156
-6.80162	-9.59555
-14.1509	2.68186
-24.234	6.02586
-5.8804	-15.6353
-25.2349	6.33335
-10.4864	23.8994
-13.5767	12.5902
-8.92451	-13.1551
-9.40242	4.85174
-9.45491	-12.9189
-5.03542	-10.8113
-1.45383	-5.34309
-25.6842	9.83202
-9.68134	-10.3461
-11.4219	-14.7576
-9.95152	0.93913
-8.93793	3.16519
-13.2182	2.56585
-13.1156	12.3144
-3.21331	-1.11948
-13.8449	-16.829
-13.9819	2.73558
-10.2022	24.2079
-11.2147	9.63066
-14.5173	-17.3713
-9.65747	-12.6354
-25.5372	7.22944
-2.92031	0.1205
-11.1609	12.3711
-13.5445	-16.2928
-11.3643	-13.4229
-10.6349	-13.4106
-11.0487	-13.5359
-6.54916	-12.3835
-15.2087	-17.467
-15.7754	-18.5721
-10.7706	-15.792
-15.2019	-17.8588
-16.3464	-18.5758
-12.8228	12.2332
-8.7448	-15.6365
-10.7495	-13.9298
-13.481	-15.6904
-15.1436	-16.7367
-13.8125	-14.9454
-11.9957	-15.4793
-12.6984	11.7625
-12.5351	-14.8624
-12.8369	11.824
-13.6603	-15.3923
-15.6666	-18.0249
-13.9326	-17.5411
-14.8424	-18.0333
-16.5417	-18.386
-14.5088	-16.3816
-14.4148	-15.8852
-14.0706	-16.5516
-14.4148	-17.1325
-16.0724	-17.8037
-15.5207	-16.8623
-16.4118	-17.2632
-44.1392	-12.0117
-16.8881	-17.7887
-15.1121	-16.8898
-27.5633	0.66723
-17.1431	-15.5153
-15.7548	-17.4082
-27.4382	0.68643
-17.1475	-15.5548
-27.2997	0.67838
-27.2139	0.66669
-27.1016	0.63443
-26.8929	0.49628
-42.7036	-8.58826
-44.7235	-7.69395
-47.5341	-5.86401
-15.4322	-8.47844
-52.4642	1.82076
-52.5471	2.0129
-46.7172	-12.4596
-46.5103	-12.5362
-45.5627	-14.3899
-44.7322	-7.71247
-25.6956	-0.43055
-12.7005	13.7073
-52.5992	2.1352
-45.9081	-4.98508
-45.5858	-14.3196
-45.4944	-14.5276
-45.4081	-5.38558
-52.6073	13.191
-40.3258	-15.9638
-52.498	1.898
-45.2445	-4.87378
-44.7254	-7.77862
-40.2145	-15.7925
-46.8224	-5.59862
-47.9128	-14.5647
-11.9548	13.0422
-40.6298	-15.934
-45.5714	-14.6543
-52.295	1.42993
-48.1871	-12.735
-46.5764	-5.18214
-40.9126	-15.7657
-48.0274	-14.7197
-44.7023	-7.78385
-46.2155	-4.62014
-46.9115	-5.83174
-47.5618	-18.2879
-48.3366	-14.6502
-47.2098	-6.36252
-10.4825	23.7434
-49.931	-12.8227
-40.3161	-15.3515
-47.5794	-12.105
-47.4907	-9.58281
-47.4817	-6.80444
-40.0775	-14.8693
-49.2241	-9.79462
-40.5178	-15.2671
-41.6831	-14.7978
-41.3702	-15.0067
-49.7378	-18.8458
-40.7129	-15.0128
-47.8519	-9.09565
-48.7375	-17.9795
-11.9287	13.144
-40.6913	-15.2416
-42.96	-8.79388
-49.2043	-19.0774
-48.5065	-19.2171
-51.4415	-5.56818
-51.4404	-5.57532
-45.9869	-5.41895
-40.8487	-15.9714
-46.5401	-12.7609
-48.7138	-18.7972
-41.0137	-15.4799
-39.9991	-15.5914
-45.596	-4.37844
-45.8445	-5.36168
-48.3039	-19.124
-47.8688	-12.3331
-50.1565	-16.8705
-48.8492	-14.2537
-49.2146	-14.0693
-50.2205	-15.2323
-48.3321	-18.5503
-50.2699	-9.32525
-51.4405	-5.57322
-47.679	-11.9025
-51.4412	-5.5716
-47.6823	-12.1852
-48.0622	-8.42535
-49.6898	-9.72436
-49.0212	-19.0003
-50.0299	-9.53039
-49.5307	-9.7003
-45.6471	-4.2753
-50.1808	-9.70265
-50.199	-17.4038
-49.8519	-9.7229
-49.5323	-17.1164
-49.6991	-16.6727
-49.4375	-16.7552
-49.2247	-10.5516
-49.5818	-17.3782
-49.0484	-16.5061
-48.8064	-17.8886
-48.531	-16.8749
-49.5742	-18.162
-49.9845	-18.2447
-48.221	-17.3763
-50.1785	-17.6549
-51.4065	-9.39037
-53.0633	-12.6613
-49.0366	-17.2218
-49.7415	-12.9631
-48.004	-17.0117
-50.2127	-18.9087
-51.6626	-9.31386
-50.8973	-14.0284
-50.6446	-9.53837
-50.4803	-12.6554
-50.3351	-15.0492
13.1169	8.20001
-52.0378	-15.1329
-50.9547	-13.5252
-49.2521	-17.612
-51.1835	-13.4747
-48.9441	-15.9705
-55.8056	8.94674
-52.3963	-11.718
-53.278	9.22975
-49.7198	-13.0078
-46.4016	-3.56997
-48.2272	-5.84489
-50.3234	-12.9684
-46.4785	-3.44565
-51.1653	-12.659
-54.1579	18.2211
-55.6189	6.74646
-60.4524	10.9546
-51.4951	-12.6369
-51.838	-12.4896
-58.014	11.4573
-52.3257	-12.3103
-54.4781	8.77356
-60.3315	10.6885
-57.6935	11.9551
-54.5461	9.53762
-57.0152	8.73394
-53.0943	13.8736
-57.6619	15.7556
-54.5452	8.82229
-55.8805	8.77273
-56.5358	10.5535
-57.0862	12.9863
-54.4243	15.1986
-60.2487	10.3799
-54.6332	15.3173
-56.9657	12.441
-53.1033	13.8931
-60.5575	11.7076
-55.2536	11.1745
-60.0479	15.735
-60.349	15.4653
-59.9007	11.8321
-55.9863	10.8067
-60.6823	15.1829
-54.2003	18.3301
-60.2346	13.3773
-58.5949	12.5618
-61.032	14.8844
-60.8474	13.5822
-54.2306	18.4026
-54.2212	18.3811
-58.3326	11.9925
-55.6547	8.57915
-54.2104	18.3547
-54.2399	18.4225
-57.0289	10.3742
-60.0899	11.5586
-61.2052	13.6588
-60.8331	15.0048
-59.0688	15.2964
-60.4237	14.827
-57.2297	13.4071
-59.3967	11.6067
-59.2321	12.1514
-56.5129	13.2408
-55.9728	8.42205
-58.6054	12.9051
-55.4934	7.57355
-58.981	11.9113
-57.7399	12.5201
-59.3703	13.7718
-55.5498	8.06923
-56.8501	13.4802
-58.2458	13.0809
-55.4143	7.92285
-59.075	12.713
-56.2636	12.6473
-57.9033	13.5527

## Sheet: Figure 3b
Alloy A1		Alloy A2		Alloy A3		Alloy A4		Alloy A5
2theta	Intensity	2theta	Intensity	2theta	Intensity	2theta	Intensity	2theta	Intensity
20	12400.8	20	9326.36	20	6843.37	20	4016.51	20	1488.94
20.01	12215	20.01	9424.32	20.01	6830.58	20.01	3891	20.01	1701.83
20.02	12241.7	20.02	9499.86	20.02	6952.37	20.02	4078.8	20.02	1758.62
20.03	12283.2	20.03	9355.21	20.03	6985.75	20.03	4118.74	20.03	1651.78
20.04	12343.8	20.04	9508.92	20.04	6948.99	20.04	4078.33	20.04	1640.45
20.05	12413.6	20.05	9431.94	20.05	6902.13	20.05	4150.82	20.05	1650.57
20.06	12375.9	20.06	9374.26	20.06	7016.92	20.06	4038.61	20.06	1583.95
20.07	12334.6	20.07	9552.26	20.07	6910.07	20.07	4104.29	20.07	1351.12
20.08	12236.7	20.08	9443.41	20.08	7145.07	20.08	4039.51	20.08	1677.54
20.09	12187.5	20.09	9321.17	20.09	7199.58	20.09	4093.48	20.09	1639.91
20.1	12209.9	20.1	9526.84	20.1	6888.32	20.1	4191.69	20.1	1468.37
20.11	12317.2	20.11	9611.39	20.11	7061.1	20.11	3979.26	20.11	1491.91
20.12	12223.5	20.12	9451.2	20.12	6924.97	20.12	4039.18	20.12	1542.3
20.13	12353.3	20.13	9438.18	20.13	6998.73	20.13	4039.19	20.13	1604
20.14	12429.9	20.14	9439.26	20.14	6941.31	20.14	4183.86	20.14	1477.78
20.15	12339.9	20.15	9498.42	20.15	6949.93	20.15	4122.17	20.15	1656.01
20.16	12254.2	20.16	9499.43	20.16	6973.57	20.16	4072.54	20.16	1666.76
20.17	12123.6	20.17	9415.41	20.17	6895.75	20.17	3998.87	20.17	1550.99
20.18	12404	20.18	9424.8	20.18	6736.17	20.18	4122.29	20.18	1675.35
20.19	12188.5	20.19	9409.47	20.19	6883.27	20.19	3909.63	20.19	1513.95
20.2	12318.3	20.2	9433.64	20.2	7025.06	20.2	4129.02	20.2	1544.32
20.21	12226.6	20.21	9172.69	20.21	6856.5	20.21	3929.02	20.21	1522.37
20.22	12350	20.22	9481.79	20.22	6909.54	20.22	4089.96	20.22	1598.91
20.23	12210	20.23	9450.94	20.23	6969.93	20.23	4177.08	20.23	1605.81
20.24	12253.6	20.24	9528.17	20.24	7025.9	20.24	3986.65	20.24	1615.37
20.25	12303.3	20.25	9270.79	20.25	7024.89	20.25	4279.1	20.25	1521.01
20.26	12177.9	20.26	9422.52	20.26	6827.06	20.26	3951.01	20.26	1479.42
20.27	12207.7	20.27	9386.71	20.27	7072.64	20.27	4132.4	20.27	1695.77
20.28	12329.4	20.28	9411.07	20.28	7097.67	20.28	3983.6	20.28	1595.76
20.29	12433.2	20.29	9486.81	20.29	6994.74	20.29	3907.87	20.29	1640.94
20.3	12252.4	20.3	9393.32	20.3	6968.68	20.3	4106.72	20.3	1626.54
20.31	12174.9	20.31	9477.05	20.31	7046.52	20.31	3994.06	20.31	1570.3
20.32	12267.9	20.32	9398.66	20.32	7028.06	20.32	3985.51	20.32	1649.98
20.33	12270.9	20.33	9390.72	20.33	6911.57	20.33	3954.18	20.33	1636.17
20.34	12278.6	20.34	9469.19	20.34	6912.63	20.34	4051.58	20.34	1309.61
20.35	12434.9	20.35	9374.46	20.35	6685.61	20.35	3923.82	20.35	1489.31
20.36	12344.5	20.36	9379.62	20.36	7020.52	20.36	3928.46	20.36	1491.44
20.37	12372.1	20.37	9429.66	20.37	7008.88	20.37	3973.34	20.37	1561.47
20.38	12346.6	20.38	9433.16	20.38	7010.01	20.38	4081.63	20.38	1626.52
20.39	12226.2	20.39	9542.38	20.39	6820.65	20.39	3910.5	20.39	1578.92
20.4	12286.4	20.4	9360.47	20.4	6953.5	20.4	3958.95	20.4	1477.45
20.41	12470.3	20.41	9568.19	20.41	7056.38	20.41	3945.93	20.41	1591.61
20.42	12306.7	20.42	9350.16	20.42	6998.98	20.42	4102.15	20.42	1463.81
20.43	12316.2	20.43	9324.6	20.43	6963.46	20.43	4092.16	20.43	1420.56
20.44	12384.1	20.44	9369.48	20.44	6997.35	20.44	4170.74	20.44	1660.93
20.45	12423.9	20.45	9370.36	20.45	6902.9	20.45	4075.74	20.45	1708.37
20.46	12259.5	20.46	9548.37	20.46	6823.23	20.46	3998.81	20.46	1509.24
20.47	12288.4	20.47	9368.42	20.47	6926.89	20.47	4148.43	20.47	1705.72
20.48	12373.9	20.48	9340.77	20.48	7007.22	20.48	3952.08	20.48	1289.64
20.49	12396.6	20.49	9468.85	20.49	6787.95	20.49	3729.46	20.49	1514.02
20.5	12370.8	20.5	9383.34	20.5	6839.53	20.5	3904.26	20.5	1611.4
20.51	12360.3	20.51	9452.33	20.51	6834.18	20.51	3931.8	20.51	1513.23
20.52	12247.5	20.52	9447.89	20.52	6960.31	20.52	3981.25	20.52	1465.3
20.53	12329.2	20.53	9376.14	20.53	6800.59	20.53	3987.39	20.53	1498.95
20.54	12328.3	20.54	9450.1	20.54	6975.69	20.54	3854.68	20.54	1445.82
20.55	12227.5	20.55	9499.85	20.55	6866.98	20.55	4127.03	20.55	1595.22
20.56	12136.3	20.56	9356.66	20.56	6872.95	20.56	3865.51	20.56	1590.74
20.57	12252.7	20.57	9454.09	20.57	6967.33	20.57	4071.54	20.57	1414.17
20.58	12310.9	20.58	9577.71	20.58	6776.74	20.58	3972.65	20.58	1582.95
20.59	12222.4	20.59	9392.98	20.59	6735.05	20.59	4118.11	20.59	1508.9
20.6	12293.9	20.6	9532.35	20.6	6825.49	20.6	3952.04	20.6	1417.67
20.61	12184.5	20.61	9678.14	20.61	6969.04	20.61	4061.29	20.61	1577.47
20.62	12271.1	20.62	9397.84	20.62	6913.68	20.62	3880.01	20.62	1496.01
20.63	12187.5	20.63	9307.87	20.63	6953.75	20.63	3813.09	20.63	1451.77
20.64	12270.3	20.64	9481.57	20.64	6821.85	20.64	3988.1	20.64	1586.56
20.65	12348.4	20.65	9505.14	20.65	7014.14	20.65	3931.51	20.65	1580.75
20.66	12386.6	20.66	9482.73	20.66	6882.56	20.66	4062.55	20.66	1503.37
20.67	12282.8	20.67	9440.73	20.67	6876.71	20.67	4002.52	20.67	1756.26
20.68	12298.7	20.68	9400.09	20.68	6868.16	20.68	4058.14	20.68	1451.22
20.69	12286.8	20.69	9449.6	20.69	6936.26	20.69	3983.69	20.69	1348.92
20.7	12154.7	20.7	9477.19	20.7	6663.98	20.7	3948.59	20.7	1452.55
20.71	12267	20.71	9387.41	20.71	6684.43	20.71	4015	20.71	1462.4
20.72	12170.4	20.72	9513.97	20.72	6947.97	20.72	4040.88	20.72	1387.45
20.73	12309.7	20.73	9398.18	20.73	6877.58	20.73	4042.58	20.73	1504.54
20.74	12171.8	20.74	9393.9	20.74	6882.22	20.74	3955.66	20.74	1437.7
20.75	12316.6	20.75	9488.54	20.75	6775.94	20.75	4024.87	20.75	1320.67
20.76	12175.7	20.76	9617.63	20.76	6981.43	20.76	3990.6	20.76	1423.9
20.77	12297.5	20.77	9460.42	20.77	6813.32	20.77	4069.11	20.77	1394.74
20.78	12450.9	20.78	9475.6	20.78	6740.44	20.78	3996.3	20.78	1583.59
20.79	12318.8	20.79	9254.37	20.79	7016.21	20.79	3882.44	20.79	1519.16
20.8	12451.5	20.8	9376.78	20.8	6871.07	20.8	3865.86	20.8	1442.3
20.81	12281.6	20.81	9398.09	20.81	6883.25	20.81	3928.51	20.81	1545.72
20.82	12212.4	20.82	9489.9	20.82	6942.31	20.82	3929.09	20.82	1550.7
20.83	12191.3	20.83	9330.34	20.83	6986.01	20.83	3997.61	20.83	1446.03
20.84	12172.7	20.84	9493.31	20.84	6789.38	20.84	3907.23	20.84	1544.79
20.85	12181.1	20.85	9515.31	20.85	6924.02	20.85	3962.46	20.85	1626.29
20.86	12228.2	20.86	9414.93	20.86	6836.07	20.86	3908.52	20.86	1611.1
20.87	12174.9	20.87	9443.99	20.87	6846.45	20.87	3932.03	20.87	1498.48
20.88	12206.5	20.88	9513.12	20.88	6930.31	20.88	3986.99	20.88	1415.03
20.89	12002.7	20.89	9434.75	20.89	6856.81	20.89	4012.42	20.89	1457.42
20.9	12310	20.9	9438.37	20.9	6909.69	20.9	3880.49	20.9	1375.38
20.91	12285	20.91	9385.21	20.91	6869.53	20.91	3943.66	20.91	1331.03
20.92	12293.5	20.92	9463.02	20.92	6914.76	20.92	3808.98	20.92	1472.69
20.93	12184.7	20.93	9402.86	20.93	6841.43	20.93	4011.04	20.93	1674.49
20.94	12266.6	20.94	9334.14	20.94	6903.18	20.94	3884.01	20.94	1404.63
20.95	12235.1	20.95	9400.66	20.95	6920.67	20.95	4016.1	20.95	1467.29
20.96	12278.7	20.96	9475.07	20.96	6784.82	20.96	3866.65	20.96	1489.89
20.97	12151.7	20.97	9382.9	20.97	6826.95	20.97	3966.3	20.97	1452.3
20.98	12290.1	20.98	9361.93	20.98	6804.11	20.98	3964.96	20.98	1541.13
20.99	12377.5	20.99	9495.2	20.99	6907.53	20.99	3981.63	20.99	1532.52
21	12176.7	21	9420.48	21	6876.38	21	3965.41	21	1540.32
21.01	12261.5	21.01	9502.88	21.01	6850.81	21.01	3793.07	21.01	1565.03
21.02	12314.3	21.02	9418.34	21.02	6937.09	21.02	3963.2	21.02	1510.76
21.03	12266.6	21.03	9407.15	21.03	6712.51	21.03	3941.91	21.03	1646.22
21.04	12249.4	21.04	9436.52	21.04	6821	21.04	3867.17	21.04	1728.55
21.05	12382.4	21.05	9517.14	21.05	6751.47	21.05	3855.83	21.05	1492.4
21.06	12091.1	21.06	9557.92	21.06	6655.38	21.06	3858.95	21.06	1480.69
21.07	12114.8	21.07	9451.56	21.07	6856.12	21.07	3862.66	21.07	1480.72
21.08	12301	21.08	9480.29	21.08	7027.35	21.08	3879.29	21.08	1373.86
21.09	12293.9	21.09	9493.66	21.09	6938.36	21.09	3863.06	21.09	1488.85
21.1	12114.3	21.1	9355.81	21.1	6730.08	21.1	3883.15	21.1	1525.36
21.11	12233.1	21.11	9554.19	21.11	6758.99	21.11	3946.36	21.11	1468.47
21.12	12362.3	21.12	9452.4	21.12	7109.01	21.12	4032.73	21.12	1444.55
21.13	12301	21.13	9438.51	21.13	6780.28	21.13	3975.88	21.13	1501.52
21.14	12286.1	21.14	9439.78	21.14	6908.55	21.14	4001.52	21.14	1379.15
21.15	12309.4	21.15	9349.78	21.15	6964.81	21.15	3917.71	21.15	1664.89
21.16	12231.9	21.16	9427.2	21.16	6979.71	21.16	3850.18	21.16	1463.86
21.17	12105	21.17	9516.1	21.17	6893.21	21.17	3880.15	21.17	1396.79
21.18	12200.2	21.18	9241.26	21.18	6875.26	21.18	4008.83	21.18	1446.8
21.19	12274.3	21.19	9420.21	21.19	6797.17	21.19	4008.84	21.19	1382.88
21.2	12173.7	21.2	9411.19	21.2	6896.24	21.2	3973.19	21.2	1412.4
21.21	12340.4	21.21	9345.24	21.21	6961.52	21.21	3894.96	21.21	1409.09
21.22	12255.5	21.22	9380.23	21.22	6768.29	21.22	3881.73	21.22	1468.48
21.23	12160	21.23	9400.12	21.23	6802.17	21.23	3856.38	21.23	1425.76
21.24	12116	21.24	9466.25	21.24	6770.93	21.24	3943.14	21.24	1456.22
21.25	12174.1	21.25	9511.25	21.25	6733.23	21.25	3992.87	21.25	1480.56
21.26	12190.7	21.26	9440.9	21.26	6749.65	21.26	3953.19	21.26	1389.41
21.27	12150.9	21.27	9403.8	21.27	6800.7	21.27	3995.61	21.27	1366.61
21.28	12173	21.28	9254.64	21.28	6814.08	21.28	3846.15	21.28	1522.33
21.29	12382	21.29	9447.8	21.29	6954.6	21.29	3850.23	21.29	1377.51
21.3	12217.4	21.3	9408.94	21.3	6832.66	21.3	3886.48	21.3	1386.36
21.31	12321.6	21.31	9406.13	21.31	6751.65	21.31	3864.36	21.31	1505.64
21.32	12142.3	21.32	9411	21.32	6721.23	21.32	3985.28	21.32	1396.66
21.33	12212.4	21.33	9438.72	21.33	6898.76	21.33	4026.05	21.33	1423.54
21.34	12382.3	21.34	9436.75	21.34	6756.77	21.34	3887.48	21.34	1506.78
21.35	12286	21.35	9387.16	21.35	6831.79	21.35	3747.31	21.35	1352.51
21.36	12229.5	21.36	9484.46	21.36	6744.23	21.36	3954.19	21.36	1415.62
21.37	12412.5	21.37	9448.58	21.37	6797.91	21.37	3865.08	21.37	1612.78
21.38	12089.3	21.38	9345.09	21.38	6884.06	21.38	3850.91	21.38	1418.84
21.39	12225.4	21.39	9486.64	21.39	6858.25	21.39	3702.82	21.39	1506.52
21.4	12266.9	21.4	9411.63	21.4	6762.28	21.4	3871.48	21.4	1312.02
21.41	12162.5	21.41	9441.26	21.41	6836.74	21.41	4039.86	21.41	1477.36
21.42	12276.4	21.42	9369.82	21.42	6652.6	21.42	3785.16	21.42	1458.16
21.43	12015	21.43	9444.51	21.43	6963.41	21.43	3976.24	21.43	1331.58
21.44	12155.1	21.44	9385.79	21.44	6897.71	21.44	3966.32	21.44	1507.97
21.45	12248.6	21.45	9493.63	21.45	6886.72	21.45	3745.89	21.45	1379.79
21.46	12163.5	21.46	9423.56	21.46	6823.52	21.46	3895.33	21.46	1455.63
21.47	12106.4	21.47	9379.71	21.47	6880.73	21.47	3862.52	21.47	1479.73
21.48	12394.9	21.48	9314.18	21.48	6864.08	21.48	3893.29	21.48	1562.06
21.49	12115.1	21.49	9369.98	21.49	6800.9	21.49	3978.24	21.49	1520.22
21.5	12181.2	21.5	9303.31	21.5	6909.47	21.5	3897.98	21.5	1280.97
21.51	12114	21.51	9352.66	21.51	6858.54	21.51	3939.33	21.51	1297.8
21.52	12205.3	21.52	9361.37	21.52	7074.94	21.52	3879.96	21.52	1450.43
21.53	12051.3	21.53	9252.11	21.53	6854.77	21.53	3906.72	21.53	1323.69
21.54	12108.8	21.54	9399.62	21.54	6718.56	21.54	3912.35	21.54	1572.27
21.55	12098.1	21.55	9455.63	21.55	6831.45	21.55	4025.27	21.55	1452.8
21.56	12157.8	21.56	9521.01	21.56	6672.72	21.56	3804.2	21.56	1449.63
21.57	12287	21.57	9360.02	21.57	6868.37	21.57	3880.69	21.57	1391.3
21.58	12248.7	21.58	9466.65	21.58	6883.87	21.58	4051.73	21.58	1249.53
21.59	12080.7	21.59	9355.27	21.59	7004.59	21.59	3829.57	21.59	1435.28
21.6	12347.1	21.6	9232.58	21.6	6879.79	21.6	3882.14	21.6	1448.17
21.61	12108	21.61	9535.5	21.61	6810.24	21.61	3753.09	21.61	1313.79
21.62	12070.6	21.62	9483.9	21.62	6878.65	21.62	3890.64	21.62	1619.53
21.63	12102.7	21.63	9344.34	21.63	6810.34	21.63	3832.47	21.63	1455.43
21.64	12199.3	21.64	9460	21.64	6907.08	21.64	3893.71	21.64	1628.56
21.65	12146.1	21.65	9432.46	21.65	6761.48	21.65	3915.51	21.65	1359.64
21.66	12240.8	21.66	9385.57	21.66	6923.49	21.66	3930.7	21.66	1397.17
21.67	12101.4	21.67	9548.64	21.67	6786.53	21.67	3862.35	21.67	1479.73
21.68	12103.6	21.68	9360.01	21.68	6810.58	21.68	3839.19	21.68	1564.48
21.69	12211.4	21.69	9460.35	21.69	6661.84	21.69	3997.51	21.69	1532.72
21.7	12190.6	21.7	9374.24	21.7	6726.6	21.7	3997.41	21.7	1321.47
21.71	12146.8	21.71	9423.14	21.71	6812.63	21.71	3807.21	21.71	1391
21.72	12154.4	21.72	9281.06	21.72	6880.14	21.72	3827.97	21.72	1427.77
21.73	12068.8	21.73	9370.89	21.73	6908.12	21.73	3764.99	21.73	1404.19
21.74	12190.9	21.74	9370.44	21.74	6733.11	21.74	3919.19	21.74	1542.33
21.75	12364.7	21.75	9323.46	21.75	6871.92	21.75	3958.49	21.75	1521.49
21.76	12160.5	21.76	9336.87	21.76	6851.45	21.76	3961.3	21.76	1486.31
21.77	12278.7	21.77	9410.72	21.77	6906.9	21.77	3894.84	21.77	1421.89
21.78	12326.5	21.78	9410.99	21.78	6720.55	21.78	3858.38	21.78	1497.93
21.79	12058.1	21.79	9321.58	21.79	6858.58	21.79	3846.91	21.79	1312.6
21.8	12275.8	21.8	9370.02	21.8	6860.91	21.8	3750.58	21.8	1313.58
21.81	12111.2	21.81	9232.59	21.81	6832.71	21.81	3795.03	21.81	1614.05
21.82	12245	21.82	9328.63	21.82	6790.91	21.82	3818.17	21.82	1357.88
21.83	12200.6	21.83	9448.95	21.83	6822.37	21.83	3798.6	21.83	1423.98
21.84	12279.9	21.84	9561.52	21.84	6799.19	21.84	3901.62	21.84	1387.07
21.85	12147.4	21.85	9306.73	21.85	6983.94	21.85	3878.48	21.85	1385
21.86	12151.7	21.86	9350.5	21.86	6797.55	21.86	3899.9	21.86	1444.01
21.87	12107.5	21.87	9397.15	21.87	6914.63	21.87	3879.93	21.87	1374.62
21.88	12142.2	21.88	9300.91	21.88	6712.62	21.88	3828.78	21.88	1488.63
21.89	12189.3	21.89	9427.73	21.89	6760.92	21.89	3783.26	21.89	1461.66
21.9	12121.6	21.9	9496.24	21.9	6781.67	21.9	3721.76	21.9	1499.19
21.91	12088.7	21.91	9340.8	21.91	6809.81	21.91	3820.6	21.91	1346.74
21.92	12195.1	21.92	9344.04	21.92	6792.2	21.92	3819.33	21.92	1453.88
21.93	12275	21.93	9457.27	21.93	6655.86	21.93	3909.92	21.93	1250.5
21.94	12143.3	21.94	9303.8	21.94	6852.19	21.94	3949.05	21.94	1472.54
21.95	12112.4	21.95	9438.11	21.95	6890.22	21.95	3941.71	21.95	1366.79
21.96	12257.6	21.96	9368.96	21.96	6830.58	21.96	3933.11	21.96	1615.86
21.97	12272	21.97	9376.37	21.97	6908.73	21.97	3844.87	21.97	1475.68
21.98	12135.9	21.98	9362.27	21.98	6825.28	21.98	3912.59	21.98	1330.18
21.99	12286.4	21.99	9440.33	21.99	6807.37	21.99	3877.48	21.99	1487.13
22	12171.7	22	9483.49	22	6853.97	22	3824.28	22	1398.12
22.01	12193.3	22.01	9474.26	22.01	6895.11	22.01	3751.24	22.01	1393.66
22.02	12213	22.02	9379.75	22.02	6858.69	22.02	3891.65	22.02	1443.52
22.03	12181	22.03	9425.45	22.03	6796.19	22.03	3851.75	22.03	1397.31
22.04	12141.3	22.04	9373.55	22.04	6819.53	22.04	3843.4	22.04	1376.55
22.05	12216.6	22.05	9352.97	22.05	6882.48	22.05	3717.24	22.05	1444.88
22.06	12132.2	22.06	9459.94	22.06	6829.11	22.06	3923.32	22.06	1379.18
22.07	12138.4	22.07	9485.82	22.07	6896.95	22.07	3725.4	22.07	1591.17
22.08	12159.2	22.08	9349.67	22.08	6698.1	22.08	3926.62	22.08	1293.19
22.09	12100.3	22.09	9525.59	22.09	6898.84	22.09	3911.15	22.09	1428.34
22.1	12145.2	22.1	9395.89	22.1	6923.92	22.1	3944.16	22.1	1428.18
22.11	12268.4	22.11	9395.13	22.11	6824.58	22.11	3809.9	22.11	1166.27
22.12	12145.8	22.12	9416.84	22.12	6743.78	22.12	3855.94	22.12	1285.34
22.13	12096.7	22.13	9340.8	22.13	7013.75	22.13	3837.27	22.13	1371.62
22.14	12028.1	22.14	9327.08	22.14	6787.72	22.14	4128.76	22.14	1434.68
22.15	12146.5	22.15	9403.69	22.15	6637.41	22.15	3831.88	22.15	1301.31
22.16	12155.1	22.16	9300.16	22.16	6930.01	22.16	3990.89	22.16	1502.71
22.17	12333.6	22.17	9417.26	22.17	6830.29	22.17	4000.99	22.17	1502.82
22.18	12263.8	22.18	9441.66	22.18	6697.76	22.18	3865.73	22.18	1414.61
22.19	12036.8	22.19	9406.45	22.19	6920.11	22.19	3905.06	22.19	1289.09
22.2	12134.1	22.2	9382.04	22.2	6755.54	22.2	3786.78	22.2	1278.96
22.21	12059.2	22.21	9316.96	22.21	6881.67	22.21	3807.66	22.21	1375.45
22.22	12140.8	22.22	9513.95	22.22	6776.55	22.22	3920.99	22.22	1428.32
22.23	12121.7	22.23	9469.35	22.23	6802.11	22.23	3898.7	22.23	1415.73
22.24	12191.5	22.24	9297.36	22.24	6826.54	22.24	3925.28	22.24	1264.96
22.25	12209.1	22.25	9417.89	22.25	6714.14	22.25	3806.78	22.25	1584.55
22.26	12187.5	22.26	9330.61	22.26	6820.86	22.26	3841.74	22.26	1229.16
22.27	12190.7	22.27	9442.2	22.27	6680.56	22.27	3885.31	22.27	1360.07
22.28	12214.8	22.28	9367.86	22.28	6681.95	22.28	3932.97	22.28	1318.31
22.29	12137.1	22.29	9269.51	22.29	6808.84	22.29	3908.69	22.29	1397.15
22.3	12108.4	22.3	9435.74	22.3	6774.57	22.3	3797.61	22.3	1407.51
22.31	12237.7	22.31	9359.5	22.31	6723.47	22.31	3870.91	22.31	1319.43
22.32	12120.4	22.32	9389.31	22.32	6851.71	22.32	3844.09	22.32	1270.96
22.33	12172.5	22.33	9405.46	22.33	6846.65	22.33	3831.43	22.33	1258.4
22.34	12132.4	22.34	9399.07	22.34	6836.87	22.34	3792.13	22.34	1361.64
22.35	12301.1	22.35	9483.39	22.35	6928.56	22.35	3814.97	22.35	1269.13
22.36	12213.2	22.36	9417.77	22.36	6913.15	22.36	3810.25	22.36	1186.7
22.37	12208.1	22.37	9493.5	22.37	6725.1	22.37	3872.33	22.37	1291.51
22.38	12190.1	22.38	9441.54	22.38	6843.57	22.38	3739.86	22.38	1350.45
22.39	12210.7	22.39	9394.03	22.39	6753.58	22.39	3827.22	22.39	1406.47
22.4	12264	22.4	9414.09	22.4	6767.2	22.4	3736.3	22.4	1497.73
22.41	12228.3	22.41	9403.11	22.41	6924.57	22.41	3765.29	22.41	1513.3
22.42	12207.9	22.42	9422.03	22.42	6732.91	22.42	3862.73	22.42	1407.09
22.43	12179.7	22.43	9333.14	22.43	6822.06	22.43	3754.29	22.43	1324.54
22.44	12053.5	22.44	9283.54	22.44	6689.21	22.44	3741.33	22.44	1375.23
22.45	12253.1	22.45	9315.53	22.45	6874.44	22.45	3849.47	22.45	1221.71
22.46	12236.5	22.46	9404.92	22.46	6867.26	22.46	3853	22.46	1238.7
22.47	12299.4	22.47	9355.94	22.47	6771.27	22.47	3820.6	22.47	1398.87
22.48	12162.8	22.48	9341.9	22.48	6800.42	22.48	3855.97	22.48	1449.66
22.49	12094	22.49	9415.4	22.49	6800.75	22.49	3898.07	22.49	1242.7
22.5	12188.9	22.5	9417.06	22.5	6991.89	22.5	3848.21	22.5	1422.84
22.51	12219.3	22.51	9420.55	22.51	6819.81	22.51	3864.74	22.51	1294.53
22.52	12220.5	22.52	9419.89	22.52	6852.7	22.52	3896.09	22.52	1369.89
22.53	12061.9	22.53	9464.09	22.53	6852.99	22.53	3863.73	22.53	1432.49
22.54	12143.1	22.54	9313.98	22.54	6843.68	22.54	3800.54	22.54	1220.08
22.55	12065.6	22.55	9343.15	22.55	6865.91	22.55	3791.88	22.55	1297.45
22.56	12039.6	22.56	9322.02	22.56	6924.47	22.56	3832.09	22.56	1274.96
22.57	12166.9	22.57	9474.22	22.57	6816.3	22.57	3785.87	22.57	1325.62
22.58	12141.8	22.58	9493.87	22.58	6886.56	22.58	3880.74	22.58	1284.84
22.59	12087.9	22.59	9306.81	22.59	6791.79	22.59	3841.79	22.59	1352.34
22.6	12129.6	22.6	9415.96	22.6	6691.87	22.6	3825.22	22.6	1203.03
22.61	12141.9	22.61	9358.3	22.61	6842.94	22.61	3751.44	22.61	1397.72
22.62	12121.2	22.62	9291.29	22.62	6821.09	22.62	4001.43	22.62	1195.37
22.63	12118.7	22.63	9431.24	22.63	6856.72	22.63	3820.25	22.63	1318.43
22.64	12070.8	22.64	9453.16	22.64	6912.92	22.64	3711.18	22.64	1489.73
22.65	12151.3	22.65	9476.34	22.65	6845.81	22.65	3780.44	22.65	1409.19
22.66	12043.5	22.66	9455.15	22.66	6835.77	22.66	3926.27	22.66	1406.94
22.67	12038.5	22.67	9272.19	22.67	6901.37	22.67	3899.44	22.67	1146.72
22.68	12075.1	22.68	9492.57	22.68	6815.45	22.68	3952.09	22.68	1293.96
22.69	12114.1	22.69	9402.75	22.69	6934.28	22.69	3834.38	22.69	1302.04
22.7	12123.9	22.7	9075.82	22.7	6787.57	22.7	3868	22.7	1438.62
22.71	12079.6	22.71	9545.53	22.71	6863.49	22.71	3776.08	22.71	1253.75
22.72	12251.4	22.72	9397.03	22.72	6816.24	22.72	3702.92	22.72	1356.05
22.73	12051.5	22.73	9347.22	22.73	6740.9	22.73	3852.71	22.73	1212.47
22.74	12015.8	22.74	9297.46	22.74	6694.45	22.74	3865.21	22.74	1416.63
22.75	12185.7	22.75	9331.66	22.75	6787.36	22.75	3883	22.75	1322.59
22.76	12174.5	22.76	9559.31	22.76	6771.84	22.76	3769.59	22.76	1222.49
22.77	12201.7	22.77	9413.09	22.77	6841.43	22.77	3821.73	22.77	1474.48
22.78	12199.9	22.78	9320.33	22.78	6651.51	22.78	3810.64	22.78	1377.4
22.79	12171.9	22.79	9297.36	22.79	6728.07	22.79	3743.06	22.79	1408.79
22.8	12128.6	22.8	9386.3	22.8	6829.85	22.8	3947.8	22.8	1302.88
22.81	12286.6	22.81	9357.83	22.81	6937.65	22.81	3862.01	22.81	1351.27
22.82	12182.4	22.82	9308.16	22.82	6856.26	22.82	3994.82	22.82	1392.36
22.83	12045.2	22.83	9252.93	22.83	6743.61	22.83	3886.3	22.83	1314.87
22.84	12187.6	22.84	9426.71	22.84	6732.71	22.84	3871.99	22.84	1368.9
22.85	12209.5	22.85	9390.27	22.85	6826.29	22.85	3928.2	22.85	1312.27
22.86	12258.7	22.86	9315.2	22.86	6865.26	22.86	3940.22	22.86	1218.3
22.87	12101.5	22.87	9226.78	22.87	6809.36	22.87	3834.16	22.87	1253.33
22.88	12143.2	22.88	9288.78	22.88	6804.87	22.88	3876.72	22.88	1248.26
22.89	12091.1	22.89	9305.15	22.89	6786.7	22.89	3857.69	22.89	1380.47
22.9	12160.8	22.9	9393.68	22.9	6856.31	22.9	3798.61	22.9	1329.86
22.91	12185.8	22.91	9479.03	22.91	6766.21	22.91	3782.47	22.91	1215.48
22.92	12176	22.92	9382.6	22.92	6865.39	22.92	3879.97	22.92	1335.65
22.93	12127.8	22.93	9259.52	22.93	6956.65	22.93	3898.82	22.93	1317.48
22.94	12152.5	22.94	9308.73	22.94	6667.95	22.94	3845.22	22.94	1347.22
22.95	12054.1	22.95	9418.37	22.95	6988.95	22.95	3877.82	22.95	1276.25
22.96	12171.1	22.96	9409.66	22.96	6802.26	22.96	3777.81	22.96	1273.08
22.97	12057.1	22.97	9474.65	22.97	6896.77	22.97	3692.43	22.97	1448.41
22.98	12126.1	22.98	9331.89	22.98	6824.91	22.98	3772.1	22.98	1186.96
22.99	12117.3	22.99	9294.43	22.99	6866.7	22.99	3777.49	22.99	1268.27
23	12052.4	23	9268.16	23	6829.12	23	3903.92	23	1280.41
23.01	12175.5	23.01	9365.18	23.01	6730.54	23.01	3697.9	23.01	1234.91
23.02	12134.7	23.02	9413.63	23.02	6920.05	23.02	3803.59	23.02	1466.88
23.03	12109.7	23.03	9405.62	23.03	6876.31	23.03	3841.79	23.03	1434.12
23.04	12174.5	23.04	9297.84	23.04	6764.24	23.04	3782.63	23.04	1325.38
23.05	12176.7	23.05	9420.01	23.05	6618.75	23.05	3965.74	23.05	1241.99
23.06	12085	23.06	9386.85	23.06	6726.8	23.06	3808.31	23.06	1358.5
23.07	12175.1	23.07	9466.35	23.07	6780.28	23.07	3915.89	23.07	1320
23.08	12154.2	23.08	9257.99	23.08	6812.68	23.08	3717.91	23.08	1268.52
23.09	12170	23.09	9342.33	23.09	6770.72	23.09	3668.77	23.09	1260.28
23.1	12033.2	23.1	9391.03	23.1	6684.59	23.1	3832.06	23.1	1220.89
23.11	12139.5	23.11	9278.9	23.11	6807.87	23.11	3860.86	23.11	1393.23
23.12	12069.3	23.12	9315.25	23.12	6835.26	23.12	3882.69	23.12	1222.02
23.13	12065.6	23.13	9414.67	23.13	6715.4	23.13	3869.83	23.13	1220.21
23.14	12162.3	23.14	9316.67	23.14	6850.36	23.14	3859.29	23.14	1366.36
23.15	12153.1	23.15	9372.89	23.15	6860	23.15	3789.15	23.15	1347.92
23.16	12093.9	23.16	9382.21	23.16	6819.33	23.16	3774.39	23.16	1273.98
23.17	12097.5	23.17	9336.8	23.17	6782.94	23.17	3798.68	23.17	1312.09
23.18	12157.9	23.18	9327.55	23.18	6924.06	23.18	3849.64	23.18	1270.88
23.19	12153.4	23.19	9424.81	23.19	6744.38	23.19	3796.1	23.19	1176.75
23.2	12249.4	23.2	9334.19	23.2	6809.01	23.2	3837.25	23.2	1274.01
23.21	12178.3	23.21	9255.46	23.21	6829.63	23.21	3727.4	23.21	1219.09
23.22	12078	23.22	9319.1	23.22	6826.28	23.22	3922.98	23.22	1453.42
23.23	12100.6	23.23	9264.41	23.23	6861.01	23.23	3735.44	23.23	1282.28
23.24	12175.3	23.24	9217.59	23.24	6866.1	23.24	3750.99	23.24	993.319
23.25	12108.6	23.25	9442.66	23.25	6833.86	23.25	3922.38	23.25	1331.37
23.26	12125	23.26	9286.37	23.26	6686	23.26	3668.05	23.26	1304.56
23.27	12013.9	23.27	9390.44	23.27	6737.57	23.27	3926.74	23.27	1300.31
23.28	12140.6	23.28	9302.36	23.28	6831.12	23.28	3637.03	23.28	1282.84
23.29	11966.5	23.29	9355.64	23.29	6762.58	23.29	3858.87	23.29	1539.53
23.3	12091	23.3	9318.64	23.3	6807.14	23.3	3811.11	23.3	1313.2
23.31	12083	23.31	9208.51	23.31	6683.86	23.31	3827.12	23.31	1285.39
23.32	12134.1	23.32	9435.22	23.32	6671.15	23.32	3759.46	23.32	1353.17
23.33	12126.2	23.33	9415.39	23.33	6888.83	23.33	3853.85	23.33	1327.48
23.34	12116.1	23.34	9308.1	23.34	6722.31	23.34	3727.22	23.34	1226.12
23.35	12026.3	23.35	9245.46	23.35	6843.52	23.35	3756.29	23.35	1171.31
23.36	12109.5	23.36	9372.77	23.36	6796.19	23.36	3741.57	23.36	1287.98
23.37	12082.8	23.37	9359.37	23.37	6703.72	23.37	3682.39	23.37	1320.87
23.38	12118.8	23.38	9344.55	23.38	6730.63	23.38	3572.71	23.38	1391.19
23.39	12029.7	23.39	9378.84	23.39	6766.88	23.39	3736.79	23.39	1278.25
23.4	11908.5	23.4	9381.51	23.4	6815.07	23.4	3830.16	23.4	1394.19
23.41	12151	23.41	9243.3	23.41	6863.97	23.41	3879.24	23.41	1310.98
23.42	12134.2	23.42	9252.77	23.42	6664.55	23.42	3712.68	23.42	1368.28
23.43	12115.6	23.43	9288.28	23.43	6648.2	23.43	3800.14	23.43	1374.97
23.44	12148.5	23.44	9313.33	23.44	6841.24	23.44	3790.76	23.44	1273.77
23.45	12118.6	23.45	9418.58	23.45	6753.12	23.45	3728.86	23.45	1208.13
23.46	11960.9	23.46	9283.69	23.46	6932.26	23.46	3718.1	23.46	1356.84
23.47	12249.5	23.47	9415.45	23.47	6726.82	23.47	3758.08	23.47	1342.17
23.48	12181.8	23.48	9323.71	23.48	6880.84	23.48	3585.85	23.48	1330.67
23.49	12003.5	23.49	9372.93	23.49	6829.4	23.49	3753.65	23.49	1430.1
23.5	12174.8	23.5	9447.42	23.5	6829.18	23.5	3931.24	23.5	1349.3
23.51	12162.7	23.51	9424.07	23.51	6839.26	23.51	3693.39	23.51	1283.62
23.52	12026.9	23.52	9308.7	23.52	6689.19	23.52	3817.58	23.52	1320.24
23.53	12142.4	23.53	9288.67	23.53	6750.1	23.53	3794.73	23.53	1313.53
23.54	12053.5	23.54	9317.06	23.54	6811.56	23.54	3902.22	23.54	1254.71
23.55	12020.1	23.55	9345.31	23.55	6807.87	23.55	3684.75	23.55	1210.62
23.56	12115.3	23.56	9309.7	23.56	6795.31	23.56	3771.51	23.56	1223.96
23.57	12117.4	23.57	9334.12	23.57	6698.74	23.57	3663.48	23.57	1402.47
23.58	12220.3	23.58	9344.95	23.58	6700.42	23.58	3770.3	23.58	1323.32
23.59	12079.5	23.59	9295.53	23.59	6761.17	23.59	3725.15	23.59	1315.59
23.6	12211.8	23.6	9375.49	23.6	6810.84	23.6	3712.02	23.6	1274.85
23.61	12138.5	23.61	9307.26	23.61	6788.91	23.61	3807.85	23.61	1344.49
23.62	12092.6	23.62	9280.2	23.62	6748.43	23.62	3929.83	23.62	1206.98
23.63	12089.6	23.63	9350.17	23.63	6632.72	23.63	3755.7	23.63	1176.77
23.64	12081.9	23.64	9329.34	23.64	6841.47	23.64	3848.66	23.64	1328.39
23.65	12164.7	23.65	9333.68	23.65	6756.34	23.65	3723.78	23.65	1253.7
23.66	12180.1	23.66	9287.1	23.66	6707.88	23.66	3817.72	23.66	1446.96
23.67	12095.7	23.67	9392.41	23.67	6716.57	23.67	3712.41	23.67	1362.7
23.68	12088.5	23.68	9430.54	23.68	6813.75	23.68	3768.33	23.68	1338.47
23.69	11997.5	23.69	9352.44	23.69	6753.75	23.69	3673.36	23.69	1206.27
23.7	12138.3	23.7	9269.73	23.7	6689.74	23.7	3755.55	23.7	1222.06
23.71	12184.4	23.71	9258.94	23.71	6793.26	23.71	3872.35	23.71	1327.89
23.72	12166.9	23.72	9360.9	23.72	6686.76	23.72	3638.89	23.72	1115.91
23.73	12151.9	23.73	9281.11	23.73	6679.35	23.73	3783.49	23.73	1244.69
23.74	12108.4	23.74	9255.74	23.74	6773.79	23.74	3817.6	23.74	1298.34
23.75	12107.3	23.75	9313.6	23.75	6746.53	23.75	3854.52	23.75	1311.01
23.76	12066.3	23.76	9434.49	23.76	6630.34	23.76	3751.6	23.76	1296.04
23.77	12214.3	23.77	9436.36	23.77	6786.22	23.77	3697.42	23.77	1321.41
23.78	12029.6	23.78	9332.05	23.78	6742.3	23.78	3825.54	23.78	1134.44
23.79	12124.8	23.79	9338.46	23.79	6734.25	23.79	3666.23	23.79	1289.94
23.8	12021.9	23.8	9448.89	23.8	6823.63	23.8	3788.82	23.8	1183.42
23.81	12013.7	23.81	9356.99	23.81	6791.74	23.81	3869.86	23.81	1183.68
23.82	12088.1	23.82	9387.61	23.82	6884.84	23.82	3771.41	23.82	1195.52
23.83	12088.6	23.83	9352.69	23.83	6895.32	23.83	3737.16	23.83	1229.07
23.84	12063.7	23.84	9360.63	23.84	6961.21	23.84	3937.16	23.84	1320.91
23.85	11984.9	23.85	9343.27	23.85	6759.38	23.85	3735.08	23.85	1244.87
23.86	12049.6	23.86	9344.14	23.86	6736.8	23.86	3679.15	23.86	1247.01
23.87	12145.1	23.87	9323.91	23.87	6801.85	23.87	3893	23.87	1231.78
23.88	12152.8	23.88	9450.52	23.88	6882.43	23.88	3626.41	23.88	1299.86
23.89	12048.1	23.89	9378.67	23.89	6778.92	23.89	3822.7	23.89	1199.53
23.9	12187.6	23.9	9290.09	23.9	6807.07	23.9	3811.29	23.9	1207.05
23.91	12216.7	23.91	9418.39	23.91	6790.36	23.91	3574.17	23.91	1361.09
23.92	12130.1	23.92	9312.93	23.92	6764.68	23.92	3705.3	23.92	1282.58
23.93	12216.5	23.93	9287.72	23.93	6746.06	23.93	3841.98	23.93	1381.45
23.94	12134	23.94	9251.09	23.94	6793.28	23.94	3681.99	23.94	1402.67
23.95	12195.2	23.95	9257.49	23.95	6724.15	23.95	3790.8	23.95	1127.9
23.96	12120.4	23.96	9347.85	23.96	6772.34	23.96	3714.66	23.96	1193.63
23.97	12144.7	23.97	9226.42	23.97	6859.31	23.97	3848.12	23.97	1302.87
23.98	12059.7	23.98	9315.63	23.98	6830.76	23.98	3754.3	23.98	1197.54
23.99	12213.9	23.99	9459.75	23.99	6889	23.99	3833.53	23.99	1330.12
24	12229.3	24	9282.66	24	6819.24	24	3819.91	24	1219.31
24.01	12202.3	24.01	9324.5	24.01	6842.41	24.01	3839.72	24.01	1262.66
24.02	12093.6	24.02	9415.26	24.02	6681.44	24.02	3830.09	24.02	1201.72
24.03	12055.5	24.03	9379.26	24.03	6700.95	24.03	3800.14	24.03	1047.83
24.04	12084.7	24.04	9250.64	24.04	6737.99	24.04	3731.76	24.04	1344.53
24.05	12003.8	24.05	9306.25	24.05	6656.27	24.05	3864.93	24.05	1191.1
24.06	12095.1	24.06	9324.72	24.06	6775.64	24.06	3745	24.06	1308.55
24.07	12064.7	24.07	9322.32	24.07	6720	24.07	3895.17	24.07	1305.5
24.08	12167.8	24.08	9410.1	24.08	6797.29	24.08	3737.48	24.08	1220.79
24.09	12097.2	24.09	9403.47	24.09	6754.53	24.09	3900.58	24.09	1146.1
24.1	12125	24.1	9281.49	24.1	6707.73	24.1	3841.77	24.1	1223.13
24.11	12163.7	24.11	9347.64	24.11	6784.36	24.11	3744.28	24.11	1240.05
24.12	12129.8	24.12	9270.42	24.12	6797.37	24.12	3792.45	24.12	1175.82
24.13	12120.9	24.13	9348.36	24.13	6657.56	24.13	3804.77	24.13	1295.91
24.14	12023.3	24.14	9378.49	24.14	6748.6	24.14	3827.44	24.14	1152.85
24.15	12139.1	24.15	9273.09	24.15	6676.55	24.15	3692.23	24.15	1240.37
24.16	12217.5	24.16	9306.31	24.16	6875.28	24.16	3815.32	24.16	1202.78
24.17	12242.5	24.17	9390.36	24.17	6784.04	24.17	3858.26	24.17	1190.91
24.18	12072.3	24.18	9302.91	24.18	6880.12	24.18	3750.3	24.18	1332.37
24.19	12098.9	24.19	9282.27	24.19	6727	24.19	3829.35	24.19	1287.3
24.2	12040.1	24.2	9268.94	24.2	6703.47	24.2	3842.24	24.2	1338.14
24.21	12081.4	24.21	9423.55	24.21	6831.12	24.21	3742.71	24.21	1298.93
24.22	11988.5	24.22	9190.76	24.22	6660.36	24.22	3818.09	24.22	1244.63
24.23	12129	24.23	9356.85	24.23	6880.7	24.23	3793.65	24.23	1200.97
24.24	11976.4	24.24	9348.93	24.24	6742.99	24.24	3736.22	24.24	1316.33
24.25	12039.9	24.25	9297.14	24.25	6668.1	24.25	3835.07	24.25	1339.33
24.26	11992.6	24.26	9359.16	24.26	6690.63	24.26	3742.88	24.26	1249.66
24.27	12066.9	24.27	9324.65	24.27	6830.24	24.27	3698.81	24.27	1301.11
24.28	12094.5	24.28	9272.08	24.28	6831.07	24.28	3776.66	24.28	1141.64
24.29	12087.7	24.29	9321.92	24.29	6812.54	24.29	3853.72	24.29	1210.82
24.3	12024.3	24.3	9421.3	24.3	6665.12	24.3	3748.16	24.3	1319.67
24.31	12130.7	24.31	9370.36	24.31	6618.69	24.31	3602.78	24.31	1332.36
24.32	12191.9	24.32	9326.73	24.32	6870.19	24.32	3797.52	24.32	1266.26
24.33	12090.8	24.33	9197.45	24.33	6769.38	24.33	3728.7	24.33	1210.65
24.34	12083.4	24.34	9277.57	24.34	6731.65	24.34	3798.13	24.34	1269.09
24.35	11985.3	24.35	9319.55	24.35	6813.03	24.35	3708.42	24.35	1198.85
24.36	12074.3	24.36	9339.5	24.36	6626.49	24.36	3629.32	24.36	1092.27
24.37	12132.1	24.37	9329.03	24.37	6787.62	24.37	3735.85	24.37	1150.24
24.38	12212.4	24.38	9356.98	24.38	6847.31	24.38	3793.98	24.38	1323.56
24.39	12168.5	24.39	9404.21	24.39	6673.28	24.39	3797.49	24.39	1171.08
24.4	12019.7	24.4	9331.92	24.4	6620.89	24.4	3875.84	24.4	1145.15
24.41	12064.8	24.41	9355.82	24.41	6671.72	24.41	3753.56	24.41	1308.01
24.42	12084.1	24.42	9371.49	24.42	6677.68	24.42	3726.09	24.42	1370.23
24.43	12088.5	24.43	9369.75	24.43	6739.3	24.43	3774.12	24.43	1152.62
24.44	12035.8	24.44	9278.62	24.44	6762.8	24.44	3853.01	24.44	1285.44
24.45	11925.1	24.45	9234.45	24.45	6752.45	24.45	3742.46	24.45	1286.03
24.46	12027.9	24.46	9383.05	24.46	6685.07	24.46	3734.18	24.46	1325.17
24.47	12038.4	24.47	9429.73	24.47	6672.18	24.47	3765.26	24.47	1091.29
24.48	12027	24.48	9301.85	24.48	6656.67	24.48	3757.16	24.48	1160.8
24.49	12054.3	24.49	9308.31	24.49	6834.57	24.49	3589.9	24.49	1244.17
24.5	12160.9	24.5	9287.34	24.5	6666.61	24.5	3804.93	24.5	1180.22
24.51	12040.2	24.51	9330.67	24.51	6755.25	24.51	3837.17	24.51	1210.18
24.52	12057.8	24.52	9375.22	24.52	6802.94	24.52	3699.53	24.52	1457.47
24.53	12041.4	24.53	9286	24.53	6681.73	24.53	3818.09	24.53	1205.08
24.54	12154.3	24.54	9201.19	24.54	6744.33	24.54	3783.86	24.54	1137.85
24.55	12202.5	24.55	9289.88	24.55	6714.99	24.55	3820.61	24.55	1158.25
24.56	12053.2	24.56	9250.06	24.56	6649.95	24.56	3717.3	24.56	1106.88
24.57	12040.7	24.57	9166.01	24.57	6664.52	24.57	3662.83	24.57	1236.57
24.58	12081.2	24.58	9220.1	24.58	6682.5	24.58	3696.88	24.58	1066.47
24.59	12238.8	24.59	9338.73	24.59	6627.36	24.59	3796.63	24.59	1153.58
24.6	11990.4	24.6	9340.74	24.6	6597.9	24.6	3618.04	24.6	1206.09
24.61	12069.2	24.61	9305.94	24.61	6716.71	24.61	3614.15	24.61	1137.5
24.62	12053.2	24.62	9314.58	24.62	6607.67	24.62	3746.71	24.62	1308.39
24.63	12019.2	24.63	9278.33	24.63	6670.31	24.63	3770.95	24.63	1413.79
24.64	12122.9	24.64	9309.57	24.64	6677.11	24.64	3606.42	24.64	1017.56
24.65	12112.6	24.65	9397.32	24.65	6682.89	24.65	3681.09	24.65	1203.65
24.66	12210	24.66	9361.71	24.66	6705.32	24.66	3789.28	24.66	1157.01
24.67	12072.6	24.67	9383.98	24.67	6682.67	24.67	3771.76	24.67	1186.19
24.68	12186	24.68	9369.45	24.68	6841	24.68	3751.44	24.68	1262.24
24.69	12057.5	24.69	9309.9	24.69	6582.59	24.69	3658.88	24.69	1159.06
24.7	12107.2	24.7	9376.21	24.7	6677.53	24.7	3738.85	24.7	1148.21
24.71	12083.7	24.71	9402.3	24.71	6637.24	24.71	3677.83	24.71	1087.66
24.72	12101.9	24.72	9362.48	24.72	6602.99	24.72	3662.8	24.72	1195.65
24.73	12116.6	24.73	9119.55	24.73	6699.71	24.73	3719.09	24.73	1182.99
24.74	12248.1	24.74	9250.76	24.74	6590.09	24.74	3742.13	24.74	1125.47
24.75	12088	24.75	9317.24	24.75	6625.97	24.75	3733.29	24.75	1220.72
24.76	12024.8	24.76	9258.53	24.76	6820.82	24.76	3717.02	24.76	1176.28
24.77	12125.2	24.77	9383.66	24.77	6735.37	24.77	3762.57	24.77	1162.63
24.78	12056	24.78	9258.3	24.78	6737.02	24.78	3745.98	24.78	1201.14
24.79	12188.1	24.79	9256.59	24.79	6688.73	24.79	3802.75	24.79	1149.73
24.8	12007	24.8	9332.96	24.8	6797.54	24.8	3787.68	24.8	1220.17
24.81	12111.6	24.81	9224.58	24.81	6700.87	24.81	3692.11	24.81	1156.75
24.82	12026.4	24.82	9235.43	24.82	6637.59	24.82	3856.41	24.82	1027.9
24.83	12127.9	24.83	9294.2	24.83	6742.93	24.83	3637.43	24.83	1207.29
24.84	11988.3	24.84	9243.74	24.84	6562.03	24.84	3720.98	24.84	1244.69
24.85	12029.5	24.85	9352.02	24.85	6733.72	24.85	3770.17	24.85	1204.38
24.86	12101.6	24.86	9226.77	24.86	6704.64	24.86	3832.64	24.86	1287.55
24.87	12139.1	24.87	9345.5	24.87	6779.2	24.87	3736.96	24.87	999.11
24.88	11966	24.88	9264.88	24.88	6839.75	24.88	3706.39	24.88	1230.09
24.89	11964.2	24.89	9397.17	24.89	6828.36	24.89	3726.55	24.89	1072.65
24.9	12087.7	24.9	9190.48	24.9	6869.22	24.9	3675.69	24.9	1221.7
24.91	12096.2	24.91	9231.76	24.91	6634.03	24.91	3661.37	24.91	1336.13
24.92	12066.7	24.92	9237.23	24.92	6638.2	24.92	3699.11	24.92	1127.34
24.93	12111.1	24.93	9295.53	24.93	6835.32	24.93	3729.3	24.93	1209.61
24.94	12072.5	24.94	9307.48	24.94	6740.35	24.94	3714.17	24.94	1116.22
24.95	12056.5	24.95	9253.35	24.95	6699.71	24.95	3729.95	24.95	1219.11
24.96	12155.2	24.96	9309.62	24.96	6770.59	24.96	3698.52	24.96	1132.28
24.97	12158.3	24.97	9293.8	24.97	6749.29	24.97	3755.06	24.97	1178.41
24.98	12113.5	24.98	9246.24	24.98	6709.28	24.98	3688.75	24.98	1053.99
24.99	12049.1	24.99	9272.42	24.99	6634.71	24.99	3749.46	24.99	1198.63
25	11924.7	25	9369.83	25	6528.56	25	3760.33	25	1080.76
25.01	12041.1	25.01	9288.28	25.01	6740.52	25.01	3637.69	25.01	1156.72
25.02	12001.5	25.02	9330.98	25.02	6759.57	25.02	3626.84	25.02	1165.2
25.03	12006.8	25.03	9401.27	25.03	6651.91	25.03	3665.66	25.03	1146.79
25.04	12014.2	25.04	9342.85	25.04	6646.47	25.04	3719.08	25.04	1012.94
25.05	11992.9	25.05	9231.99	25.05	6800.48	25.05	3817.18	25.05	1106.08
25.06	12194.7	25.06	9261.29	25.06	6608.13	25.06	3677.31	25.06	1077.16
25.07	11935.6	25.07	9388.09	25.07	6569.89	25.07	3677.46	25.07	1213.8
25.08	12057.5	25.08	9273.27	25.08	6627.21	25.08	3676.74	25.08	1157.37
25.09	11977.8	25.09	9250.35	25.09	6616.52	25.09	3607.12	25.09	1105.63
25.1	12063.7	25.1	9246.57	25.1	6780.31	25.1	3887.93	25.1	1132.95
25.11	12144	25.11	9289.81	25.11	6559.4	25.11	3780.24	25.11	1133.85
25.12	12053.6	25.12	9255.84	25.12	6658.84	25.12	3745.48	25.12	1212.07
25.13	12091.7	25.13	9165.89	25.13	6686.08	25.13	3766.19	25.13	1202.92
25.14	11952.3	25.14	9208.97	25.14	6815.58	25.14	3677.7	25.14	1230.74
25.15	12078.9	25.15	9170.26	25.15	6721.63	25.15	3825.01	25.15	1087.26
25.16	12134.1	25.16	9228.37	25.16	6666.25	25.16	3660.46	25.16	947.406
25.17	12054.9	25.17	9259.33	25.17	6668.52	25.17	3658.55	25.17	1107.49
25.18	12032.1	25.18	9307.57	25.18	6632.91	25.18	3754.59	25.18	1060.48
25.19	11944.1	25.19	9337.52	25.19	6646.42	25.19	3774.7	25.19	1112.64
25.2	12060.4	25.2	9262.89	25.2	6688.95	25.2	3768.03	25.2	1120.43
25.21	12138.4	25.21	9223.94	25.21	6598.51	25.21	3778.54	25.21	1191.36
25.22	12031.8	25.22	9237	25.22	6767.64	25.22	3729.17	25.22	1096.01
25.23	11986.1	25.23	9289.85	25.23	6781.52	25.23	3732.62	25.23	1159.79
25.24	12099.4	25.24	9256.02	25.24	6657.17	25.24	3775.98	25.24	1217.94
25.25	12089	25.25	9289.79	25.25	6574.92	25.25	3694.36	25.25	1129.76
25.26	11986.1	25.26	9325.8	25.26	6634.03	25.26	3749.37	25.26	1160.44
25.27	12083.9	25.27	9337.72	25.27	6638.81	25.27	3801.07	25.27	1043.92
25.28	12098.8	25.28	9254.39	25.28	6669.28	25.28	3677.68	25.28	1054.21
25.29	11997.2	25.29	9294.07	25.29	6624.5	25.29	3723.7	25.29	1141.54
25.3	12085.3	25.3	9267.14	25.3	6748.95	25.3	3812.44	25.3	1262.94
25.31	12130.9	25.31	9294.62	25.31	6764.13	25.31	3709.62	25.31	1299.55
25.32	12129.5	25.32	9270.2	25.32	6678.82	25.32	3726.77	25.32	1158.5
25.33	12080.7	25.33	9320.05	25.33	6708.79	25.33	3705.78	25.33	1181.32
25.34	12058.6	25.34	9284.56	25.34	6537.65	25.34	3714.66	25.34	1085.45
25.35	12065.5	25.35	9332.11	25.35	6523.88	25.35	3644.73	25.35	1268.41
25.36	12052.5	25.36	9288.5	25.36	6638.92	25.36	3708.88	25.36	1191.36
25.37	11997.7	25.37	9228.58	25.37	6694.93	25.37	3756.82	25.37	1286.9
25.38	12120.7	25.38	9282.27	25.38	6604.92	25.38	3698.91	25.38	1172.76
25.39	12104.7	25.39	9303.88	25.39	6654.27	25.39	3727.82	25.39	1194.58
25.4	12116.2	25.4	9309.19	25.4	6647.44	25.4	3716.23	25.4	1222.38
25.41	12178.5	25.41	9337.65	25.41	6467.07	25.41	3746.37	25.41	1164.75
25.42	12007.8	25.42	9354.04	25.42	6660.06	25.42	3762.84	25.42	1037.21
25.43	12016.5	25.43	9285.58	25.43	6616.62	25.43	3749.23	25.43	1183.75
25.44	11923.5	25.44	9252.17	25.44	6763.37	25.44	3807.36	25.44	1216.44
25.45	12007.5	25.45	9241.17	25.45	6754.49	25.45	3781.07	25.45	1108.28
25.46	12146.4	25.46	9306.7	25.46	6622.86	25.46	3757.96	25.46	1206.55
25.47	12053.6	25.47	9296.19	25.47	6640.13	25.47	3686.44	25.47	1139.48
25.48	12021.8	25.48	9334.47	25.48	6659	25.48	3679.18	25.48	964.976
25.49	12097.1	25.49	9440.54	25.49	6779.35	25.49	3695	25.49	1204.92
25.5	12096	25.5	9261.79	25.5	6466.28	25.5	3716.88	25.5	1263.47
25.51	12077.4	25.51	9185.09	25.51	6595.96	25.51	3710.94	25.51	1281.77
25.52	12175.3	25.52	9282.63	25.52	6623.05	25.52	3793.06	25.52	1034.97
25.53	12194.7	25.53	9345.13	25.53	6717.49	25.53	3675.43	25.53	1206.28
25.54	12080.5	25.54	9272.59	25.54	6758.62	25.54	3777.83	25.54	1146.29
25.55	11982.8	25.55	9282.92	25.55	6629.56	25.55	3817.9	25.55	1094.41
25.56	12031.5	25.56	9282.47	25.56	6753.84	25.56	3750.5	25.56	1183.07
25.57	11923.7	25.57	9254.07	25.57	6682.31	25.57	3788.45	25.57	1168.87
25.58	12015.7	25.58	9279.29	25.58	6699.41	25.58	3793.27	25.58	1096.53
25.59	11937.8	25.59	9306.93	25.59	6589.89	25.59	3709.26	25.59	1123.44
25.6	11969.4	25.6	9247.4	25.6	6644.85	25.6	3786.76	25.6	1133.88
25.61	12108	25.61	9272.12	25.61	6612.45	25.61	3585.92	25.61	1147.78
25.62	11950.3	25.62	9340.82	25.62	6630.46	25.62	3576.77	25.62	1046.85
25.63	12006.1	25.63	9327.64	25.63	6687.49	25.63	3696.64	25.63	1169.47
25.64	12041.9	25.64	9232.51	25.64	6583.88	25.64	3573.97	25.64	1186.42
25.65	12026.5	25.65	9284.54	25.65	6541.64	25.65	3760.48	25.65	1154.11
25.66	12161.6	25.66	9372.8	25.66	6641.95	25.66	3750.93	25.66	1172.29
25.67	11995	25.67	9193.04	25.67	6477.67	25.67	3692.33	25.67	1201.09
25.68	12003.1	25.68	9292.89	25.68	6630.39	25.68	3580.69	25.68	1157.97
25.69	12106	25.69	9279.7	25.69	6601.24	25.69	3779.88	25.69	1120.61
25.7	12013.1	25.7	9128.23	25.7	6642.07	25.7	3705.19	25.7	1211.77
25.71	12074	25.71	9305.16	25.71	6736.05	25.71	3776.83	25.71	1222.84
25.72	12043.6	25.72	9332.7	25.72	6697.58	25.72	3600.41	25.72	1129.68
25.73	12081.2	25.73	9193.65	25.73	6686.05	25.73	3658.66	25.73	1082.88
25.74	12082.3	25.74	9334.43	25.74	6591.22	25.74	3779.51	25.74	1128.02
25.75	12073	25.75	9365.23	25.75	6612.67	25.75	3632.22	25.75	1157.83
25.76	12151.6	25.76	9337.69	25.76	6511.27	25.76	3736.51	25.76	1080.62
25.77	12202.2	25.77	9237.68	25.77	6619.75	25.77	3718.67	25.77	1115.7
25.78	12020.8	25.78	9140.12	25.78	6586.03	25.78	3752.83	25.78	1219.86
25.79	11923	25.79	9220.67	25.79	6725.01	25.79	3633.93	25.79	1191.53
25.8	12003.5	25.8	9327	25.8	6593.47	25.8	3674.06	25.8	1204.82
25.81	12143.4	25.81	9219.42	25.81	6661.55	25.81	3658.94	25.81	1144.77
25.82	12041.5	25.82	9270.91	25.82	6698.9	25.82	3724.19	25.82	1128.03
25.83	12025.1	25.83	9251.9	25.83	6733.92	25.83	3843.28	25.83	1043.87
25.84	11976.5	25.84	9233.12	25.84	6659.14	25.84	3713.48	25.84	1118.02
25.85	11985	25.85	9272.27	25.85	6665.05	25.85	3660.9	25.85	1158.37
25.86	12166.2	25.86	9348.13	25.86	6675.47	25.86	3728.75	25.86	1048.14
25.87	12061.6	25.87	9362.19	25.87	6621.76	25.87	3731.54	25.87	1108.21
25.88	12065	25.88	9351.39	25.88	6650.72	25.88	3685.78	25.88	1142.37
25.89	11944.9	25.89	9196.56	25.89	6683.12	25.89	3585.52	25.89	1174.44
25.9	12143.7	25.9	9270.79	25.9	6694.37	25.9	3559.04	25.9	1172.8
25.91	12022.3	25.91	9206.41	25.91	6650.58	25.91	3606.41	25.91	1077.97
25.92	12036.9	25.92	9260.73	25.92	6674.8	25.92	3743.37	25.92	1050.37
25.93	12080.9	25.93	9215.81	25.93	6591.01	25.93	3717.35	25.93	1101.34
25.94	12089	25.94	9258.43	25.94	6622.17	25.94	3782.41	25.94	1169.16
25.95	11942.5	25.95	9196.78	25.95	6573.03	25.95	3666.81	25.95	1173.93
25.96	11997.1	25.96	9200.96	25.96	6704.8	25.96	3764.76	25.96	1057.4
25.97	12002.6	25.97	9246.14	25.97	6680.1	25.97	3631.29	25.97	1201.35
25.98	12090.3	25.98	9244.24	25.98	6700.8	25.98	3637.66	25.98	1063.22
25.99	12162.5	25.99	9217.67	25.99	6664.25	25.99	3637.51	25.99	1100.31
26	12096.7	26	9282.97	26	6683.54	26	3665.37	26	1147.09
26.01	12120	26.01	9231.35	26.01	6650.34	26.01	3750.33	26.01	1069.33
26.02	12003.4	26.02	9385.62	26.02	6656.88	26.02	3659.29	26.02	1156.57
26.03	12142.2	26.03	9336.98	26.03	6704.7	26.03	3695.82	26.03	1193.85
26.04	11984.4	26.04	9205.71	26.04	6682.64	26.04	3858.4	26.04	1225.73
26.05	12001.2	26.05	9340.6	26.05	6633.54	26.05	3789.98	26.05	1236.72
26.06	12080.6	26.06	9324.03	26.06	6558.51	26.06	3641.57	26.06	1124.5
26.07	12065.9	26.07	9199.74	26.07	6598.75	26.07	3585.18	26.07	1165.73
26.08	12182.7	26.08	9249.07	26.08	6600.08	26.08	3781.18	26.08	1159.82
26.09	12110.6	26.09	9170.06	26.09	6652.57	26.09	3570.76	26.09	1103.74
26.1	12029.8	26.1	9207.45	26.1	6579.27	26.1	3751.7	26.1	1044.46
26.11	12035.2	26.11	9357.92	26.11	6619.38	26.11	3785.98	26.11	1101.27
26.12	12008.8	26.12	9307.45	26.12	6646.29	26.12	3686.47	26.12	1216.32
26.13	12106.8	26.13	9218.67	26.13	6550.14	26.13	3685.41	26.13	1091.01
26.14	12018.1	26.14	9259.83	26.14	6612.13	26.14	3761.24	26.14	1143.02
26.15	12105.3	26.15	9196.97	26.15	6757.18	26.15	3718.31	26.15	1164.63
26.16	12058.9	26.16	9279.27	26.16	6606.2	26.16	3751.18	26.16	1082.05
26.17	12007.5	26.17	9308.01	26.17	6573.77	26.17	3702.71	26.17	1138.39
26.18	12134.8	26.18	9294.4	26.18	6599.68	26.18	3719.38	26.18	1126.53
26.19	12101.3	26.19	9327.85	26.19	6635.43	26.19	3776.89	26.19	1157.89
26.2	12074.6	26.2	9316.32	26.2	6596.94	26.2	3796.73	26.2	1149.81
26.21	12047.2	26.21	9386.52	26.21	6672.95	26.21	3637.18	26.21	1196.45
26.22	11954.5	26.22	9232.19	26.22	6619.18	26.22	3591.14	26.22	1099.47
26.23	11909.8	26.23	9343.95	26.23	6649.62	26.23	3690.67	26.23	1096.68
26.24	11970.2	26.24	9245.15	26.24	6620	26.24	3548.02	26.24	1047.69
26.25	11986.4	26.25	9298.92	26.25	6676.07	26.25	3712.85	26.25	1136.93
26.26	11952.1	26.26	9242.12	26.26	6526.26	26.26	3633.17	26.26	1174.73
26.27	11938.9	26.27	9356.82	26.27	6634.21	26.27	3661.84	26.27	1110.39
26.28	11969.6	26.28	9195.76	26.28	6556.56	26.28	3659.12	26.28	1168.91
26.29	11993.4	26.29	9208.94	26.29	6535.23	26.29	3721.24	26.29	1126.91
26.3	12083	26.3	9289.73	26.3	6576.7	26.3	3700.06	26.3	1118.34
26.31	11965.3	26.31	9180.88	26.31	6666.2	26.31	3729.01	26.31	1152.83
26.32	11950.1	26.32	9209.69	26.32	6560.04	26.32	3651.81	26.32	1163.42
26.33	11988.7	26.33	9269.52	26.33	6630.96	26.33	3771.44	26.33	1034.15
26.34	12078.3	26.34	9238.26	26.34	6545.95	26.34	3656.89	26.34	1080.52
26.35	12027.2	26.35	9210.7	26.35	6599.57	26.35	3765.99	26.35	1072.53
26.36	12131.4	26.36	9194.8	26.36	6564.8	26.36	3579.21	26.36	1013.79
26.37	11914.6	26.37	9295.96	26.37	6493.86	26.37	3646.85	26.37	1111.23
26.38	12026.4	26.38	9226.16	26.38	6621.61	26.38	3668.28	26.38	1066.17
26.39	12039.8	26.39	9299.16	26.39	6582.13	26.39	3685.31	26.39	1135.92
26.4	12020.3	26.4	9302.56	26.4	6632.51	26.4	3669.08	26.4	1018.77
26.41	12009.5	26.41	9360.43	26.41	6424.39	26.41	3638.84	26.41	1171.62
26.42	11999.7	26.42	9193.53	26.42	6483.8	26.42	3701.57	26.42	1102.57
26.43	12009.2	26.43	9280.62	26.43	6674.56	26.43	3827.42	26.43	1120.07
26.44	12057.2	26.44	9210.13	26.44	6570.79	26.44	3664.05	26.44	1126.62
26.45	12047.1	26.45	9146.35	26.45	6578.66	26.45	3682.86	26.45	1069.05
26.46	12043.1	26.46	9245.38	26.46	6536.08	26.46	3606.87	26.46	1082.71
26.47	12001.8	26.47	9265.93	26.47	6532.81	26.47	3717.64	26.47	1066.14
26.48	12006.3	26.48	9179.4	26.48	6596.2	26.48	3650.85	26.48	1108.59
26.49	12084.1	26.49	9159.63	26.49	6654.91	26.49	3653.73	26.49	1243.46
26.5	12012.4	26.5	9173.88	26.5	6633.06	26.5	3714.09	26.5	1235.5
26.51	11936.1	26.51	9369.07	26.51	6629.79	26.51	3629.82	26.51	1116.05
26.52	12042.1	26.52	9164.96	26.52	6646.85	26.52	3563.61	26.52	1002.67
26.53	11941.6	26.53	9258.08	26.53	6621.7	26.53	3616.11	26.53	1087.49
26.54	12057.6	26.54	9184.23	26.54	6489.85	26.54	3682.51	26.54	1041.84
26.55	12044.8	26.55	9181.06	26.55	6708.81	26.55	3626.76	26.55	1110.79
26.56	12001.6	26.56	9253.31	26.56	6634.11	26.56	3710.9	26.56	1169.46
26.57	11928.7	26.57	9202.49	26.57	6553.78	26.57	3680.58	26.57	1133.98
26.58	12067.6	26.58	9278.49	26.58	6527.18	26.58	3632.99	26.58	1107.21
26.59	11995.3	26.59	9164.64	26.59	6603.24	26.59	3800.82	26.59	1069.82
26.6	11979.7	26.6	9234.63	26.6	6559.06	26.6	3637.02	26.6	993.934
26.61	11898.9	26.61	9215.15	26.61	6599.57	26.61	3675.61	26.61	1143.6
26.62	11974.9	26.62	9186.53	26.62	6717.84	26.62	3592.49	26.62	1119.93
26.63	12015.9	26.63	9125.1	26.63	6570.78	26.63	3638.32	26.63	1050.21
26.64	12011	26.64	9265.71	26.64	6593.47	26.64	3688.82	26.64	1085.46
26.65	12126.7	26.65	9300.99	26.65	6603.74	26.65	3641.67	26.65	1164.87
26.66	11973.9	26.66	9294.3	26.66	6639.39	26.66	3678.66	26.66	1131.09
26.67	11966.9	26.67	9239.26	26.67	6663.59	26.67	3665.15	26.67	1193.45
26.68	12006.6	26.68	9268.04	26.68	6559.43	26.68	3665.87	26.68	1116.76
26.69	12025.9	26.69	9245.87	26.69	6593.57	26.69	3663.92	26.69	1153.22
26.7	12037.4	26.7	9287.22	26.7	6522.74	26.7	3681.47	26.7	1021.01
26.71	11910.3	26.71	9243.83	26.71	6585.93	26.71	3687.68	26.71	1185.49
26.72	12114.9	26.72	9221.65	26.72	6574.21	26.72	3734.66	26.72	1105.24
26.73	11978.1	26.73	9183.63	26.73	6575.97	26.73	3592.16	26.73	1090.64
26.74	11952.1	26.74	9214.17	26.74	6493.31	26.74	3667.6	26.74	1051.09
26.75	12048.7	26.75	9112.9	26.75	6695.28	26.75	3749.69	26.75	1062.86
26.76	12034.2	26.76	9105.91	26.76	6446.2	26.76	3683.77	26.76	1098.22
26.77	11933.6	26.77	9227.46	26.77	6524.7	26.77	3651.92	26.77	1149.99
26.78	11970.6	26.78	9274.54	26.78	6599.27	26.78	3593.44	26.78	981.292
26.79	11985.3	26.79	9232.56	26.79	6540.34	26.79	3735.88	26.79	1012.31
26.8	11974	26.8	9180.47	26.8	6548.95	26.8	3644.32	26.8	1038.28
26.81	11989.6	26.81	9225.88	26.81	6484.16	26.81	3576.57	26.81	1070.12
26.82	11985.1	26.82	9261.71	26.82	6536.99	26.82	3689.86	26.82	959.582
26.83	12015.5	26.83	9289.5	26.83	6664	26.83	3649.66	26.83	1082.44
26.84	11928.6	26.84	9213.41	26.84	6570.65	26.84	3636.65	26.84	953.091
26.85	11976.7	26.85	9376.71	26.85	6566.03	26.85	3762.15	26.85	1088.8
26.86	11998.4	26.86	9301.84	26.86	6524.93	26.86	3670.37	26.86	1158.83
26.87	12036.2	26.87	9247.69	26.87	6560.4	26.87	3708.8	26.87	1062
26.88	11965.2	26.88	9179.81	26.88	6466.31	26.88	3603.54	26.88	1035.56
26.89	12055.2	26.89	9183.83	26.89	6631.24	26.89	3795.06	26.89	1060.22
26.9	12023.5	26.9	9205.25	26.9	6514.76	26.9	3518.75	26.9	1043.48
26.91	12080.6	26.91	9178.02	26.91	6608.73	26.91	3795.38	26.91	1090.86
26.92	11865.2	26.92	9100.34	26.92	6565.4	26.92	3660.4	26.92	1097.7
26.93	11992.1	26.93	9245.91	26.93	6507.58	26.93	3664.45	26.93	1043.6
26.94	11915.8	26.94	9233.33	26.94	6682.25	26.94	3628.5	26.94	1056.75
26.95	11959.8	26.95	9293.09	26.95	6519.99	26.95	3692.81	26.95	981.702
26.96	12027.7	26.96	9173.24	26.96	6490.97	26.96	3550.87	26.96	995.727
26.97	12051.1	26.97	9294.22	26.97	6561.23	26.97	3659.91	26.97	882.963
26.98	11980.6	26.98	9133.84	26.98	6536.88	26.98	3672.92	26.98	1018.59
26.99	12054	26.99	9158.79	26.99	6543.31	26.99	3588.75	26.99	1084.42
27	12027.7	27	9214.7	27	6608.73	27	3672.47	27	1056.77
27.01	12103.7	27.01	9198.7	27.01	6514.97	27.01	3635.49	27.01	1078.45
27.02	12014.3	27.02	9195.59	27.02	6681.17	27.02	3749.52	27.02	960.152
27.03	12142	27.03	9226.79	27.03	6555.35	27.03	3733.52	27.03	972.5
27.04	12001	27.04	9299.86	27.04	6515.62	27.04	3495.77	27.04	1083.97
27.05	12025.2	27.05	9271.42	27.05	6470.71	27.05	3691.57	27.05	1044.49
27.06	11975.6	27.06	9144.33	27.06	6524.46	27.06	3637.85	27.06	1126.88
27.07	11987.4	27.07	9233.17	27.07	6564.23	27.07	3729.07	27.07	1112.33
27.08	12046.9	27.08	9328.35	27.08	6643.34	27.08	3706.44	27.08	1014.25
27.09	11935.6	27.09	9163.4	27.09	6605.87	27.09	3621.29	27.09	1026.07
27.1	11999.2	27.1	9303.61	27.1	6486.9	27.1	3630.93	27.1	1006.21
27.11	11893.2	27.11	9242.18	27.11	6603.81	27.11	3579.87	27.11	1065.83
27.12	11891.8	27.12	9225.44	27.12	6585.59	27.12	3590.73	27.12	1119.36
27.13	11923.8	27.13	9278.78	27.13	6469.11	27.13	3559.04	27.13	1192.69
27.14	12023.7	27.14	9267.71	27.14	6562.56	27.14	3745.48	27.14	1117.46
27.15	11965.7	27.15	9205.56	27.15	6529.21	27.15	3676.08	27.15	1084.67
27.16	11964.7	27.16	9180.73	27.16	6522.73	27.16	3653.8	27.16	985.256
27.17	11985.4	27.17	9181.06	27.17	6511.6	27.17	3692.92	27.17	1112.72
27.18	12001	27.18	9197.2	27.18	6607.18	27.18	3671.65	27.18	980.153
27.19	12033.9	27.19	9217.78	27.19	6542.59	27.19	3641.07	27.19	1008.86
27.2	11844.4	27.2	9229.37	27.2	6472.58	27.2	3657.33	27.2	1048.75
27.21	11937.8	27.21	9235.45	27.21	6610.72	27.21	3626.5	27.21	1030.2
27.22	11939.5	27.22	9190.08	27.22	6543.02	27.22	3710.02	27.22	1071.54
27.23	11985.9	27.23	9322.16	27.23	6602.28	27.23	3696.47	27.23	1035.84
27.24	11908.3	27.24	9157.24	27.24	6564.53	27.24	3687.17	27.24	1002.91
27.25	12079.9	27.25	9297.38	27.25	6530.9	27.25	3630.17	27.25	917.819
27.26	11999.9	27.26	9109.88	27.26	6524.43	27.26	3610.1	27.26	1116.76
27.27	11960.1	27.27	9207.84	27.27	6566.22	27.27	3638.64	27.27	974.339
27.28	12029.8	27.28	9233.09	27.28	6632.4	27.28	3586.8	27.28	968.527
27.29	11950.4	27.29	9286.66	27.29	6507.77	27.29	3648.69	27.29	1098.36
27.3	11949.5	27.3	9268.24	27.3	6534.41	27.3	3680.9	27.3	1013.07
27.31	11965.6	27.31	9141.16	27.31	6518.73	27.31	3624.96	27.31	920.557
27.32	11880.9	27.32	9207.78	27.32	6534.16	27.32	3659.14	27.32	985.605
27.33	12022.5	27.33	9119.03	27.33	6552.83	27.33	3597.2	27.33	949.29
27.34	11971.3	27.34	9241.18	27.34	6549.26	27.34	3576.02	27.34	1082
27.35	12025.3	27.35	9172.65	27.35	6624.94	27.35	3632.08	27.35	982.401
27.36	11931.1	27.36	9300.29	27.36	6526.9	27.36	3659.58	27.36	1149.89
27.37	11955.4	27.37	9186.33	27.37	6454.69	27.37	3705.71	27.37	1036.85
27.38	12010.5	27.38	9222.72	27.38	6582.88	27.38	3702.01	27.38	983.627
27.39	12080	27.39	9232.98	27.39	6608.76	27.39	3627.4	27.39	1023.6
27.4	12009.4	27.4	9302.19	27.4	6562.09	27.4	3626.34	27.4	1037.53
27.41	11938.5	27.41	9118.25	27.41	6510.71	27.41	3632.61	27.41	1206.41
27.42	12029.7	27.42	9228.02	27.42	6488.8	27.42	3594.74	27.42	1040.18
27.43	11896.4	27.43	9239.03	27.43	6496.83	27.43	3639.26	27.43	930.185
27.44	11951.3	27.44	9233.99	27.44	6581.98	27.44	3599.26	27.44	972.447
27.45	11992.6	27.45	9211.23	27.45	6435.5	27.45	3642.51	27.45	1174.69
27.46	11962.5	27.46	9117.31	27.46	6610.42	27.46	3683.47	27.46	918.107
27.47	11933.2	27.47	9108.02	27.47	6717.36	27.47	3688.73	27.47	978.907
27.48	11938.7	27.48	9201.15	27.48	6641.4	27.48	3659.01	27.48	991.77
27.49	11994.9	27.49	9147.65	27.49	6506.39	27.49	3583.36	27.49	972.004
27.5	12022.8	27.5	9220.78	27.5	6650.26	27.5	3674.05	27.5	1007.35
27.51	12010.1	27.51	9166.24	27.51	6395.74	27.51	3589.49	27.51	1013.42
27.52	11813.9	27.52	9128.76	27.52	6499.23	27.52	3741.92	27.52	934.194
27.53	11980.8	27.53	9264.55	27.53	6620.73	27.53	3836.68	27.53	953.295
27.54	11929.2	27.54	9214.11	27.54	6529.25	27.54	3718.85	27.54	1043.07
27.55	12080.6	27.55	9230.22	27.55	6507.16	27.55	3644.92	27.55	1018.14
27.56	11965.9	27.56	9249.18	27.56	6537.43	27.56	3705.35	27.56	1117.8
27.57	11979.8	27.57	9187.23	27.57	6624.01	27.57	3613.92	27.57	970.879
27.58	11952.4	27.58	9107.71	27.58	6511.6	27.58	3637.09	27.58	1209.73
27.59	11990.3	27.59	9232.15	27.59	6610.94	27.59	3693.44	27.59	1018.61
27.6	11985.2	27.6	9217.98	27.6	6449.74	27.6	3623.27	27.6	1050.95
27.61	11964.9	27.61	9176.31	27.61	6611.58	27.61	3610.7	27.61	1026.72
27.62	11951.7	27.62	9241.48	27.62	6435.6	27.62	3602.74	27.62	1092.28
27.63	12139.3	27.63	9112.03	27.63	6510.01	27.63	3538.25	27.63	864.084
27.64	11949.7	27.64	9225.71	27.64	6424.22	27.64	3658.81	27.64	927.578
27.65	11993.6	27.65	9120.76	27.65	6454.26	27.65	3629.95	27.65	1043.77
27.66	12039.6	27.66	9175.32	27.66	6577.39	27.66	3670.23	27.66	1015.66
27.67	11913.8	27.67	9241.26	27.67	6437.6	27.67	3683.33	27.67	1150.31
27.68	11870.4	27.68	9203.85	27.68	6499.54	27.68	3728.55	27.68	1048.35
27.69	11920.9	27.69	9136.84	27.69	6613.97	27.69	3828.94	27.69	1099.57
27.7	12021.6	27.7	9189.49	27.7	6499.78	27.7	3660.17	27.7	1013.36
27.71	11927.2	27.71	9272.63	27.71	6391.28	27.71	3638.1	27.71	973.531
27.72	11895.9	27.72	9257.95	27.72	6546.28	27.72	3664.03	27.72	1069.19
27.73	11947.8	27.73	9278.59	27.73	6523.95	27.73	3707.66	27.73	1109.93
27.74	11980.6	27.74	9290.22	27.74	6518.05	27.74	3601.97	27.74	914.68
27.75	11990.4	27.75	9178.83	27.75	6461.93	27.75	3673.89	27.75	1043.74
27.76	11971.1	27.76	9224	27.76	6505.31	27.76	3583.08	27.76	997.522
27.77	11957.1	27.77	9274.03	27.77	6508.84	27.77	3636.08	27.77	1010.93
27.78	11869.6	27.78	9141.6	27.78	6506.06	27.78	3580.09	27.78	1130.18
27.79	11974.2	27.79	9215.24	27.79	6460.92	27.79	3651.94	27.79	1153.11
27.8	11923.9	27.8	9182.31	27.8	6523.72	27.8	3587.22	27.8	1129.11
27.81	11917	27.81	9120.05	27.81	6520.5	27.81	3580.48	27.81	942.662
27.82	12010.3	27.82	9213.34	27.82	6487.85	27.82	3647.93	27.82	1065.55
27.83	11982.7	27.83	9206.57	27.83	6540.17	27.83	3584.91	27.83	984.548
27.84	12013.1	27.84	9110.97	27.84	6595.57	27.84	3681.24	27.84	1048.89
27.85	12024.1	27.85	9165.21	27.85	6600.24	27.85	3622.94	27.85	1028.85
27.86	12018.8	27.86	9251.76	27.86	6523.42	27.86	3581.45	27.86	1031.64
27.87	11968.8	27.87	9302.58	27.87	6567.29	27.87	3552	27.87	1008.56
27.88	11945.9	27.88	9084.8	27.88	6554.74	27.88	3616.92	27.88	1004.23
27.89	11922.5	27.89	9249.03	27.89	6551.1	27.89	3653.86	27.89	1071.23
27.9	12028.1	27.9	9121.23	27.9	6396.48	27.9	3610.38	27.9	1084.35
27.91	11997.4	27.91	9185.51	27.91	6558.87	27.91	3634.11	27.91	1073.59
27.92	12028.5	27.92	9222.6	27.92	6506.46	27.92	3685.66	27.92	987.275
27.93	12048.9	27.93	9220.65	27.93	6515.67	27.93	3564.6	27.93	1090.51
27.94	11981.5	27.94	9260.5	27.94	6605.86	27.94	3609.2	27.94	1084.46
27.95	11899.6	27.95	9252.11	27.95	6422.62	27.95	3584.85	27.95	1157.35
27.96	11951	27.96	9172.34	27.96	6525.7	27.96	3529.6	27.96	1026.22
27.97	12024.5	27.97	9155.9	27.97	6533.31	27.97	3526.25	27.97	1007.38
27.98	11914.6	27.98	9203.77	27.98	6497.4	27.98	3604.61	27.98	1055.53
27.99	11983.1	27.99	9163.62	27.99	6433.5	27.99	3667.2	27.99	1101.66
28	12004.7	28	9190.09	28	6525.85	28	3512.64	28	999.795
28.01	11963.8	28.01	9142.57	28.01	6565.08	28.01	3495.04	28.01	1048.24
28.02	11941	28.02	9082.92	28.02	6495.88	28.02	3727.99	28.02	934.505
28.03	11936.1	28.03	9106.43	28.03	6535.93	28.03	3663.55	28.03	1026.41
28.04	11927.4	28.04	9200.22	28.04	6436.03	28.04	3649.34	28.04	1054.45
28.05	12050.3	28.05	9153.81	28.05	6585.97	28.05	3625.98	28.05	891.605
28.06	11974.3	28.06	9195.39	28.06	6581.88	28.06	3642.08	28.06	961.602
28.07	12015.3	28.07	9246.38	28.07	6443.47	28.07	3542.9	28.07	973.659
28.08	11957.4	28.08	9160.05	28.08	6430.54	28.08	3586.13	28.08	1003.75
28.09	11950	28.09	9203.19	28.09	6512.8	28.09	3573.8	28.09	970.046
28.1	11913.3	28.1	9247.77	28.1	6563.63	28.1	3654.54	28.1	1160.79
28.11	12007.8	28.11	9244.52	28.11	6492.31	28.11	3656.65	28.11	956.044
28.12	11974.7	28.12	9142.86	28.12	6419.41	28.12	3700.33	28.12	872.54
28.13	11833.4	28.13	9150.32	28.13	6577.92	28.13	3551.07	28.13	1095.14
28.14	11926.1	28.14	9228.23	28.14	6491.01	28.14	3660.37	28.14	1019.91
28.15	11931	28.15	9118.58	28.15	6407.56	28.15	3569.26	28.15	939.859
28.16	12004.6	28.16	9121.4	28.16	6495.07	28.16	3471.12	28.16	1071.98
28.17	12011.6	28.17	9084	28.17	6570.54	28.17	3686.24	28.17	982.466
28.18	11886.6	28.18	9268.74	28.18	6506.92	28.18	3687	28.18	978.588
28.19	11933.5	28.19	9176.69	28.19	6508.21	28.19	3564.78	28.19	1018.82
28.2	11890.4	28.2	9123.79	28.2	6566.83	28.2	3686.18	28.2	1061.36
28.21	11950	28.21	9151.72	28.21	6507.35	28.21	3643.38	28.21	1021.41
28.22	12039	28.22	9075.89	28.22	6530.86	28.22	3590.52	28.22	953.748
28.23	11980.1	28.23	9163.72	28.23	6533.88	28.23	3618.56	28.23	995.529
28.24	11944.4	28.24	9139.43	28.24	6530.62	28.24	3559.17	28.24	920.71
28.25	11982.2	28.25	9150.76	28.25	6396.51	28.25	3665.58	28.25	983.61
28.26	11967.1	28.26	9264.58	28.26	6542.68	28.26	3545.49	28.26	973.017
28.27	11881.1	28.27	9195.48	28.27	6517.89	28.27	3649.82	28.27	908.677
28.28	11892.2	28.28	9266.09	28.28	6542.71	28.28	3598.39	28.28	1000.26
28.29	11887.3	28.29	9247.79	28.29	6514.33	28.29	3560.86	28.29	958.009
28.3	12063	28.3	9105.03	28.3	6679.36	28.3	3696.05	28.3	995.686
28.31	11854.3	28.31	9143.55	28.31	6529.79	28.31	3560.57	28.31	987.902
28.32	12024.9	28.32	9145.33	28.32	6455.22	28.32	3552.71	28.32	979.485
28.33	12085.9	28.33	9147.84	28.33	6487.9	28.33	3530.14	28.33	971.755
28.34	11989.2	28.34	9219.84	28.34	6537.88	28.34	3585.75	28.34	948.186
28.35	11876.2	28.35	9242.32	28.35	6452.16	28.35	3581.98	28.35	992.897
28.36	11906.1	28.36	9069.67	28.36	6569.09	28.36	3705.45	28.36	1034.78
28.37	12044.9	28.37	9171.06	28.37	6463.35	28.37	3629.44	28.37	1050.1
28.38	12005.8	28.38	9170.74	28.38	6488.8	28.38	3685.15	28.38	1078.2
28.39	11899.5	28.39	9092.35	28.39	6557.7	28.39	3574.25	28.39	931.454
28.4	11874.5	28.4	9105.34	28.4	6459.96	28.4	3608.29	28.4	951.848
28.41	11913.1	28.41	9185.91	28.41	6633.1	28.41	3628.99	28.41	1018.21
28.42	12040.3	28.42	9121.53	28.42	6558.38	28.42	3506.78	28.42	1030.52
28.43	12029.8	28.43	9198.14	28.43	6482.15	28.43	3597.05	28.43	1004.08
28.44	11873.1	28.44	9280.78	28.44	6600.19	28.44	3575.59	28.44	937.954
28.45	12113.4	28.45	9229.69	28.45	6496.73	28.45	3695.78	28.45	1022.64
28.46	11920.3	28.46	9105.76	28.46	6381.42	28.46	3624.91	28.46	1049.43
28.47	11943.2	28.47	9128.5	28.47	6483.6	28.47	3656.59	28.47	1029.25
28.48	11889.7	28.48	9155.5	28.48	6459.22	28.48	3565.24	28.48	950.387
28.49	11930.2	28.49	9062.58	28.49	6512.52	28.49	3545.79	28.49	1043.96
28.5	11976.4	28.5	9128.04	28.5	6388.12	28.5	3715.64	28.5	1016.35
28.51	11890.6	28.51	9160.66	28.51	6540.33	28.51	3495.1	28.51	942.635
28.52	11880.9	28.52	9175.15	28.52	6519.69	28.52	3530.87	28.52	966.857
28.53	11944.2	28.53	9218.18	28.53	6481.95	28.53	3581.79	28.53	970.105
28.54	11968.2	28.54	9081.71	28.54	6471.42	28.54	3528.61	28.54	876.801
28.55	11862.4	28.55	9172.55	28.55	6328.82	28.55	3579.9	28.55	976.296
28.56	11973.6	28.56	9127.37	28.56	6424.19	28.56	3560.61	28.56	960.083
28.57	11912.8	28.57	9231.13	28.57	6522.98	28.57	3655.23	28.57	880.315
28.58	11994.1	28.58	9143.09	28.58	6482	28.58	3665.02	28.58	905.593
28.59	11894.8	28.59	9149.46	28.59	6457.79	28.59	3627.43	28.59	1109.57
28.6	11844.4	28.6	9229.06	28.6	6545.51	28.6	3577.95	28.6	852.011
28.61	11940.5	28.61	9189.95	28.61	6433.3	28.61	3581.4	28.61	965.006
28.62	11880.9	28.62	9131.08	28.62	6546.18	28.62	3436.7	28.62	991.917
28.63	11859.7	28.63	9213.48	28.63	6453.86	28.63	3635.49	28.63	1026.02
28.64	11920.9	28.64	9080.85	28.64	6456.05	28.64	3583.3	28.64	1056.57
28.65	11874.6	28.65	9125.13	28.65	6500.97	28.65	3686.25	28.65	902.802
28.66	11974.6	28.66	9112.08	28.66	6521.08	28.66	3554.25	28.66	957.828
28.67	11953.7	28.67	9159.9	28.67	6537.45	28.67	3484.45	28.67	925.574
28.68	11891.9	28.68	9159.35	28.68	6489.78	28.68	3572.9	28.68	1035.01
28.69	11943.6	28.69	9218.69	28.69	6544.68	28.69	3658.95	28.69	971.307
28.7	11939.2	28.7	9152.09	28.7	6489.95	28.7	3633.36	28.7	1003.23
28.71	11926	28.71	9249.79	28.71	6495.99	28.71	3519.24	28.71	998.575
28.72	11894.5	28.72	9258.04	28.72	6338.5	28.72	3617.26	28.72	1016.28
28.73	11889.2	28.73	9229.15	28.73	6653.29	28.73	3565.1	28.73	936.016
28.74	11882	28.74	9150.62	28.74	6452.95	28.74	3586.28	28.74	936.597
28.75	11990	28.75	9216.44	28.75	6471.54	28.75	3547.97	28.75	917.982
28.76	11888.1	28.76	9151.55	28.76	6461.85	28.76	3658.81	28.76	973.014
28.77	11858.2	28.77	9157.01	28.77	6508.62	28.77	3626.2	28.77	952.517
28.78	11859.1	28.78	9073.16	28.78	6346.83	28.78	3560.06	28.78	974.707
28.79	11988.7	28.79	9158.34	28.79	6464.6	28.79	3574.69	28.79	878.819
28.8	11897.3	28.8	9107.05	28.8	6504.51	28.8	3499.98	28.8	1008.57
28.81	11910	28.81	9026.5	28.81	6405.04	28.81	3621.65	28.81	1017.08
28.82	11899.9	28.82	9132.1	28.82	6510.92	28.82	3547	28.82	967.989
28.83	12031.1	28.83	9101.75	28.83	6577.37	28.83	3547.71	28.83	854.828
28.84	11810.2	28.84	9136.45	28.84	6538.98	28.84	3629.05	28.84	999.674
28.85	11913.9	28.85	9104.14	28.85	6496.45	28.85	3627.22	28.85	1033.05
28.86	11847.4	28.86	9059.13	28.86	6528.54	28.86	3583.32	28.86	883.269
28.87	11964.6	28.87	8996.38	28.87	6509.14	28.87	3559.67	28.87	828.014
28.88	11923.4	28.88	9185.73	28.88	6483.79	28.88	3545.11	28.88	1030.27
28.89	11893.6	28.89	9150.54	28.89	6513.32	28.89	3509.81	28.89	980.389
28.9	11920.2	28.9	9113.09	28.9	6490.57	28.9	3518.55	28.9	921.205
28.91	11938.2	28.91	9209.02	28.91	6465.57	28.91	3564.01	28.91	880.801
28.92	11955.6	28.92	9177.8	28.92	6485.15	28.92	3571.53	28.92	924.79
28.93	11941.6	28.93	9136.46	28.93	6423.37	28.93	3639.01	28.93	883.153
28.94	11858.9	28.94	9105.82	28.94	6511.39	28.94	3623.74	28.94	920.529
28.95	11951.6	28.95	9160.72	28.95	6615.31	28.95	3534.36	28.95	950.366
28.96	11982.8	28.96	9142.65	28.96	6557.13	28.96	3576.41	28.96	926.043
28.97	12032.3	28.97	9163.89	28.97	6458.64	28.97	3640.25	28.97	1095.08
28.98	11921.4	28.98	9084.53	28.98	6505.73	28.98	3587.74	28.98	1071.07
28.99	11919.6	28.99	9083.26	28.99	6453.18	28.99	3688.32	28.99	1060.03
29	11976.4	29	9254.14	29	6495.76	29	3618.45	29	914.852
29.01	11859.2	29.01	9167.39	29.01	6501.77	29.01	3556.04	29.01	956.071
29.02	11848.7	29.02	9157.18	29.02	6484.38	29.02	3728.89	29.02	983.801
29.03	11914	29.03	9059.62	29.03	6535.51	29.03	3517.83	29.03	945.501
29.04	11889.9	29.04	9163.61	29.04	6535.07	29.04	3634.53	29.04	902.049
29.05	11969.8	29.05	9036.21	29.05	6535.88	29.05	3594.76	29.05	959.29
29.06	11931	29.06	9127.62	29.06	6592.62	29.06	3576.96	29.06	1066.24
29.07	12033	29.07	9165.82	29.07	6467.06	29.07	3654.37	29.07	1034.46
29.08	11907.7	29.08	9257.8	29.08	6501.04	29.08	3548.83	29.08	884.606
29.09	11873.6	29.09	9138.45	29.09	6456.59	29.09	3525.06	29.09	1028.3
29.1	11944.6	29.1	9124.82	29.1	6430.77	29.1	3548.25	29.1	875.644
29.11	11994.1	29.11	9163.9	29.11	6339.08	29.11	3566.94	29.11	901.092
29.12	11880.7	29.12	9151.33	29.12	6433.07	29.12	3572.72	29.12	1027.72
29.13	11888.7	29.13	9067.43	29.13	6411	29.13	3574.13	29.13	904.475
29.14	11892.6	29.14	9102.21	29.14	6482.77	29.14	3585.56	29.14	994.606
29.15	11923.7	29.15	9141.43	29.15	6529.97	29.15	3488.78	29.15	979.255
29.16	11838.8	29.16	9096.87	29.16	6443.5	29.16	3563.17	29.16	915.014
29.17	11959.3	29.17	9219.26	29.17	6490.34	29.17	3552.6	29.17	1004.46
29.18	11902.8	29.18	9128.23	29.18	6559.23	29.18	3606.16	29.18	881.062
29.19	11874.2	29.19	9184.28	29.19	6526.31	29.19	3595.36	29.19	935.247
29.2	11899.4	29.2	9128.38	29.2	6418.36	29.2	3495.16	29.2	915.959
29.21	11895.7	29.21	9239.65	29.21	6528.24	29.21	3716.3	29.21	1097.07
29.22	11874.2	29.22	9186.53	29.22	6448.68	29.22	3540.48	29.22	960.074
29.23	11900	29.23	9129.41	29.23	6487	29.23	3550.07	29.23	953.433
29.24	11876.8	29.24	9190.47	29.24	6458.76	29.24	3569.36	29.24	950.056
29.25	11854	29.25	9134.61	29.25	6532.44	29.25	3578.23	29.25	981.766
29.26	11764.2	29.26	9110.51	29.26	6404.9	29.26	3590.39	29.26	956.34
29.27	11901.1	29.27	9122.06	29.27	6480.69	29.27	3619.15	29.27	1003.45
29.28	11907.3	29.28	9122.44	29.28	6499.39	29.28	3530.92	29.28	1031.85
29.29	11830.1	29.29	9190.36	29.29	6385.41	29.29	3650.74	29.29	940.233
29.3	11918.6	29.3	9140.64	29.3	6520.74	29.3	3602.96	29.3	990.844
29.31	11939.8	29.31	9133.8	29.31	6403.88	29.31	3528.37	29.31	819.202
29.32	11940.6	29.32	9030.48	29.32	6408.47	29.32	3546.25	29.32	881.818
29.33	11921.4	29.33	9265.69	29.33	6417.83	29.33	3501.83	29.33	956.724
29.34	11917.8	29.34	9141.42	29.34	6491	29.34	3600.97	29.34	920.543
29.35	11948.7	29.35	9141.81	29.35	6545.43	29.35	3461.69	29.35	915.669
29.36	11877.3	29.36	9007.94	29.36	6325.75	29.36	3572.8	29.36	844.094
29.37	11889.1	29.37	9088.9	29.37	6487	29.37	3592.75	29.37	801.864
29.38	12025.7	29.38	9060.52	29.38	6467.72	29.38	3609.04	29.38	959.616
29.39	11827.8	29.39	9146.7	29.39	6427.39	29.39	3622.89	29.39	925.977
29.4	11941.3	29.4	9142.59	29.4	6450.46	29.4	3537.66	29.4	878.096
29.41	11915.5	29.41	9075.83	29.41	6411.06	29.41	3541.92	29.41	968.728
29.42	11967.4	29.42	9047.74	29.42	6515.94	29.42	3554.68	29.42	958.073
29.43	11856.5	29.43	9140.31	29.43	6449.14	29.43	3498.34	29.43	833.062
29.44	11955.7	29.44	9180.32	29.44	6357.91	29.44	3585.65	29.44	952.206
29.45	11984.5	29.45	9238.7	29.45	6479.76	29.45	3574.06	29.45	842.478
29.46	11922.9	29.46	9149.67	29.46	6412.02	29.46	3585.07	29.46	977.497
29.47	11875.4	29.47	9054.14	29.47	6465.9	29.47	3634.73	29.47	955.904
29.48	11898.3	29.48	9147.78	29.48	6359.11	29.48	3560.62	29.48	978.704
29.49	12035.9	29.49	9106.61	29.49	6558.3	29.49	3559.57	29.49	955.222
29.5	11883.2	29.5	9162.22	29.5	6468.16	29.5	3578.11	29.5	947.109
29.51	11912.6	29.51	9082.78	29.51	6378.79	29.51	3534.94	29.51	958.314
29.52	11943.8	29.52	9127.08	29.52	6449.49	29.52	3583.39	29.52	1020.91
29.53	11912	29.53	9115.76	29.53	6425.53	29.53	3647.5	29.53	849.383
29.54	11903.4	29.54	9161.19	29.54	6403.72	29.54	3592.3	29.54	892.775
29.55	11847.5	29.55	9081.59	29.55	6385.27	29.55	3535.55	29.55	851.529
29.56	11864.4	29.56	9134.29	29.56	6494.03	29.56	3518.24	29.56	955.034
29.57	11950.9	29.57	9071.09	29.57	6422.8	29.57	3483.94	29.57	902.066
29.58	11820.1	29.58	9090.2	29.58	6464.04	29.58	3436.89	29.58	878.872
29.59	11899.4	29.59	9082.75	29.59	6380.92	29.59	3621.5	29.59	890.144
29.6	11839.9	29.6	9120.4	29.6	6478.1	29.6	3519.6	29.6	915.002
29.61	11929.1	29.61	9088.01	29.61	6568.35	29.61	3494.59	29.61	926.871
29.62	11842.4	29.62	9174.29	29.62	6444.92	29.62	3636.27	29.62	993.703
29.63	11947.2	29.63	9179.14	29.63	6411.72	29.63	3506.17	29.63	990.127
29.64	11914.3	29.64	9041.13	29.64	6497.96	29.64	3583.3	29.64	910.818
29.65	11840	29.65	9172.65	29.65	6478.67	29.65	3676.92	29.65	896.3
29.66	11894	29.66	9097.36	29.66	6421.94	29.66	3647.45	29.66	963.496
29.67	11960.4	29.67	9044.35	29.67	6435.8	29.67	3552.49	29.67	941.872
29.68	11927.8	29.68	9158.82	29.68	6468.21	29.68	3541.14	29.68	880.746
29.69	11913.1	29.69	9154.06	29.69	6441.17	29.69	3612.97	29.69	817.759
29.7	11884.9	29.7	9060.48	29.7	6451.25	29.7	3548.57	29.7	932.462
29.71	11863	29.71	9103.76	29.71	6400.47	29.71	3490.42	29.71	954.279
29.72	11967.9	29.72	9119.73	29.72	6433.11	29.72	3461.64	29.72	958.555
29.73	11872	29.73	9189.93	29.73	6519.17	29.73	3441.97	29.73	933.013
29.74	11861.2	29.74	9199.55	29.74	6431.97	29.74	3592.55	29.74	869.699
29.75	11940.5	29.75	9090.52	29.75	6368.17	29.75	3499.62	29.75	943.679
29.76	11840.5	29.76	9197.28	29.76	6357.15	29.76	3548.03	29.76	960.338
29.77	11937	29.77	9099.27	29.77	6582.3	29.77	3514.52	29.77	893.866
29.78	11927.5	29.78	9094.63	29.78	6524	29.78	3589.64	29.78	926.028
29.79	11877.1	29.79	9142.23	29.79	6489.89	29.79	3645.88	29.79	1021.04
29.8	11872.3	29.8	9138	29.8	6515.32	29.8	3519.2	29.8	840.206
29.81	11818.7	29.81	9046.09	29.81	6393.48	29.81	3649.56	29.81	904.665
29.82	11854.3	29.82	9122.18	29.82	6436.27	29.82	3557.14	29.82	952.248
29.83	11765.9	29.83	9139.52	29.83	6469.08	29.83	3545.4	29.83	890.911
29.84	11899	29.84	9154.89	29.84	6366.26	29.84	3549.74	29.84	888.454
29.85	11746.7	29.85	9163.41	29.85	6465.42	29.85	3556.87	29.85	937.106
29.86	11905.3	29.86	9145.03	29.86	6446.96	29.86	3501.62	29.86	959.6
29.87	11827.4	29.87	9172.55	29.87	6529.08	29.87	3594.1	29.87	813.201
29.88	11879.3	29.88	9178.4	29.88	6414.56	29.88	3601.72	29.88	904.414
29.89	11822	29.89	9090.44	29.89	6413.32	29.89	3607.24	29.89	928.269
29.9	11859.9	29.9	9189.38	29.9	6449.54	29.9	3529.66	29.9	837.205
29.91	11856.7	29.91	9153.19	29.91	6466.75	29.91	3633.81	29.91	834.939
29.92	11878.2	29.92	9146.63	29.92	6383.75	29.92	3543.06	29.92	966.367
29.93	11909.8	29.93	9213.41	29.93	6480.87	29.93	3478.14	29.93	979.501
29.94	11878.5	29.94	9174.77	29.94	6365.08	29.94	3613.23	29.94	891.971
29.95	11865.3	29.95	9027.21	29.95	6421.46	29.95	3529.49	29.95	935.584
29.96	11888.1	29.96	9036.81	29.96	6415.3	29.96	3571.31	29.96	889.606
29.97	11860.9	29.97	9142.04	29.97	6417.07	29.97	3541.92	29.97	880.293
29.98	11844.8	29.98	9105.96	29.98	6415.97	29.98	3527.73	29.98	936.854
29.99	11882.7	29.99	9125.78	29.99	6386.69	29.99	3491.45	29.99	880.066
30	11883.4	30	9112.3	30	6414.44	30	3480.58	30	905.698
30.01	11903.2	30.01	9118.27	30.01	6473.86	30.01	3526.69	30.01	989.17
30.02	11923.9	30.02	9179.8	30.02	6402.73	30.02	3501.07	30.02	978.395
30.03	11920.9	30.03	9065.67	30.03	6405.45	30.03	3505.2	30.03	883.534
30.04	11930.5	30.04	9175.55	30.04	6519.09	30.04	3502.85	30.04	906.985
30.05	11871.5	30.05	9123.9	30.05	6288.45	30.05	3508.62	30.05	997.493
30.06	11940.1	30.06	9153.39	30.06	6432.56	30.06	3610.43	30.06	863.799
30.07	11882.6	30.07	9098.28	30.07	6475.71	30.07	3563.71	30.07	961.182
30.08	11902.3	30.08	9102.83	30.08	6486.1	30.08	3579.32	30.08	859.092
30.09	11859.7	30.09	9091.29	30.09	6430.76	30.09	3510.53	30.09	944.568
30.1	11931.9	30.1	9072.68	30.1	6363.02	30.1	3464.67	30.1	891.348
30.11	11873	30.11	9210.33	30.11	6427.79	30.11	3443.67	30.11	886.043
30.12	11851	30.12	9048.83	30.12	6300.6	30.12	3613.45	30.12	860.805
30.13	11907.3	30.13	9131.08	30.13	6447.43	30.13	3524.66	30.13	961.55
30.14	11880.6	30.14	9032.42	30.14	6307.68	30.14	3515.17	30.14	946.46
30.15	11952.7	30.15	9022.69	30.15	6332.81	30.15	3519.08	30.15	909.07
30.16	11874.9	30.16	9057.19	30.16	6404.66	30.16	3538.04	30.16	831.829
30.17	11967.2	30.17	9093.01	30.17	6378.95	30.17	3550.93	30.17	903.547
30.18	11851.5	30.18	9059.62	30.18	6361.3	30.18	3518.81	30.18	761.324
30.19	11898.8	30.19	9084.33	30.19	6381.73	30.19	3433	30.19	799.493
30.2	11844.6	30.2	9106.33	30.2	6442.76	30.2	3533.81	30.2	902.317
30.21	11977.8	30.21	9061.81	30.21	6302.3	30.21	3510.34	30.21	901.769
30.22	11839.2	30.22	9089.61	30.22	6376.1	30.22	3534.7	30.22	870.672
30.23	11921.7	30.23	9057.36	30.23	6341.94	30.23	3513.34	30.23	958.071
30.24	11834.6	30.24	9100.57	30.24	6394.11	30.24	3568.55	30.24	913.366
30.25	11856.6	30.25	9074.89	30.25	6498.25	30.25	3439.82	30.25	939.143
30.26	11825.6	30.26	9064.03	30.26	6289.99	30.26	3551.37	30.26	916.598
30.27	11811.9	30.27	9181.27	30.27	6442.43	30.27	3527.33	30.27	985.537
30.28	11855	30.28	9118.99	30.28	6462.57	30.28	3523	30.28	887.043
30.29	11932.6	30.29	9052.4	30.29	6361.28	30.29	3486.1	30.29	907.865
30.3	11908.6	30.3	9102.83	30.3	6340.12	30.3	3639.79	30.3	891.751
30.31	11829.6	30.31	9177.78	30.31	6449.29	30.31	3557.44	30.31	879.182
30.32	11950.2	30.32	9181.36	30.32	6461.7	30.32	3542.45	30.32	1009.51
30.33	11791.5	30.33	9038.78	30.33	6494.31	30.33	3431.5	30.33	921.446
30.34	11886.4	30.34	9053.1	30.34	6425.94	30.34	3474.44	30.34	935.58
30.35	11841.8	30.35	9056.94	30.35	6401.32	30.35	3526.11	30.35	885.713
30.36	11912.6	30.36	9109.97	30.36	6373.52	30.36	3500.58	30.36	845.009
30.37	11860	30.37	9181.59	30.37	6361.45	30.37	3542.25	30.37	917.032
30.38	11896.5	30.38	9157.17	30.38	6430.14	30.38	3616.38	30.38	815.647
30.39	11869.3	30.39	9178.42	30.39	6313.57	30.39	3449.27	30.39	922.077
30.4	11785.5	30.4	9188.44	30.4	6436.79	30.4	3433.51	30.4	978.499
30.41	11836	30.41	9084.14	30.41	6274.04	30.41	3525.33	30.41	1008.04
30.42	11734.6	30.42	9105.98	30.42	6328.07	30.42	3527.06	30.42	931.802
30.43	11858.2	30.43	9164.47	30.43	6400.7	30.43	3549.46	30.43	996.795
30.44	11802	30.44	9129.63	30.44	6429.6	30.44	3606.9	30.44	912.096
30.45	11794.3	30.45	8968.33	30.45	6407.2	30.45	3475.01	30.45	823.894
30.46	11824	30.46	9120.82	30.46	6389.49	30.46	3521.27	30.46	911.481
30.47	11841.6	30.47	9090.29	30.47	6464.96	30.47	3497.93	30.47	936.307
30.48	11928.8	30.48	9040.99	30.48	6434.53	30.48	3475.37	30.48	793.257
30.49	11931.7	30.49	9039.44	30.49	6415.57	30.49	3664.36	30.49	955.105
30.5	11920.6	30.5	9056.24	30.5	6462.45	30.5	3570.19	30.5	794.419
30.51	11795	30.51	9170.32	30.51	6512.3	30.51	3550.47	30.51	834.247
30.52	11880.8	30.52	9046.16	30.52	6376.61	30.52	3628.72	30.52	933.446
30.53	11856	30.53	9026.71	30.53	6419.43	30.53	3500.78	30.53	862.559
30.54	11878.4	30.54	9066.37	30.54	6347.11	30.54	3598.15	30.54	904.838
30.55	11921.4	30.55	9139.9	30.55	6390.47	30.55	3493.06	30.55	916.414
30.56	11870.8	30.56	9075.67	30.56	6310.97	30.56	3451.69	30.56	1017.97
30.57	11876.1	30.57	9079.6	30.57	6301.27	30.57	3540.57	30.57	905.132
30.58	11773.5	30.58	9173.01	30.58	6411.53	30.58	3555.79	30.58	1013.42
30.59	11894.3	30.59	9110.09	30.59	6401.41	30.59	3506.45	30.59	1002.66
30.6	11916.6	30.6	9053.41	30.6	6379.68	30.6	3509.43	30.6	985.466
30.61	11782.3	30.61	9141.04	30.61	6405.33	30.61	3511.06	30.61	993.969
30.62	11915.1	30.62	9113.74	30.62	6342.27	30.62	3494.85	30.62	878.351
30.63	11847.7	30.63	9159.28	30.63	6387.48	30.63	3481.64	30.63	859.092
30.64	11857.5	30.64	9050.21	30.64	6399.17	30.64	3500.18	30.64	874.609
30.65	11901.1	30.65	9102.62	30.65	6384.95	30.65	3593.38	30.65	895.143
30.66	11809.4	30.66	9100.38	30.66	6435.42	30.66	3539.93	30.66	908.231
30.67	11766.6	30.67	9072.72	30.67	6400.34	30.67	3527.67	30.67	944.028
30.68	11818.9	30.68	9116.71	30.68	6333.23	30.68	3616.74	30.68	931.822
30.69	11847.9	30.69	8999.44	30.69	6368.58	30.69	3478.6	30.69	879.131
30.7	11842.4	30.7	9086.71	30.7	6433.81	30.7	3427.15	30.7	935.697
30.71	11899.1	30.71	9120.89	30.71	6361.46	30.71	3533.11	30.71	820.213
30.72	11713.2	30.72	9006.97	30.72	6392.6	30.72	3594.88	30.72	878.536
30.73	11862.2	30.73	9073.57	30.73	6360.9	30.73	3564.24	30.73	840.594
30.74	11849.3	30.74	9158.61	30.74	6349.75	30.74	3440.8	30.74	898.238
30.75	11809.7	30.75	9077.19	30.75	6462.96	30.75	3545.21	30.75	918.258
30.76	11774.5	30.76	9080.69	30.76	6479.11	30.76	3623.25	30.76	965.729
30.77	11792.6	30.77	9120.29	30.77	6337.01	30.77	3566.33	30.77	910.685
30.78	11839.6	30.78	9110.39	30.78	6324.5	30.78	3474.05	30.78	820.186
30.79	11898.1	30.79	9053.08	30.79	6305.7	30.79	3489.17	30.79	804.985
30.8	11902.2	30.8	9073.48	30.8	6427.7	30.8	3400.75	30.8	833.715
30.81	11827.9	30.81	9069.28	30.81	6311.07	30.81	3553.51	30.81	890.378
30.82	11773.1	30.82	9093.09	30.82	6397.57	30.82	3545.83	30.82	972.045
30.83	11813.5	30.83	9066.68	30.83	6415.44	30.83	3461.89	30.83	857.244
30.84	11846.9	30.84	9047.72	30.84	6443.05	30.84	3491.16	30.84	885.663
30.85	11856	30.85	9192.86	30.85	6378.89	30.85	3492.32	30.85	927.74
30.86	11899.5	30.86	9123.09	30.86	6387.63	30.86	3517.86	30.86	959.989
30.87	11772.6	30.87	9102.76	30.87	6458.88	30.87	3467.93	30.87	921.719
30.88	11762.5	30.88	9168.74	30.88	6349.1	30.88	3527.16	30.88	856.721
30.89	11909.9	30.89	9151.79	30.89	6399.08	30.89	3509.02	30.89	952.239
30.9	11904.5	30.9	9064.67	30.9	6309.7	30.9	3607.89	30.9	852.064
30.91	11829.6	30.91	9061.2	30.91	6336.06	30.91	3620.27	30.91	904.806
30.92	11853.8	30.92	9084.85	30.92	6391.56	30.92	3424.49	30.92	814.93
30.93	11779.1	30.93	9016.98	30.93	6344.13	30.93	3457.53	30.93	854.103
30.94	11873.2	30.94	9120.76	30.94	6416.39	30.94	3574.44	30.94	871.473
30.95	11814.3	30.95	9100.38	30.95	6406.8	30.95	3562.43	30.95	853.683
30.96	11893.9	30.96	9046.83	30.96	6386.12	30.96	3398.28	30.96	874.716
30.97	11868.9	30.97	9135.79	30.97	6421.34	30.97	3472.88	30.97	868.19
30.98	11831.6	30.98	9094.49	30.98	6427.02	30.98	3493.91	30.98	891.093
30.99	11806.2	30.99	9101.56	30.99	6422.27	30.99	3592.07	30.99	843.378
31	11804.7	31	9109.74	31	6395.23	31	3545.78	31	961.071
31.01	11738.1	31.01	9163.08	31.01	6538.55	31.01	3521.83	31.01	900.501
31.02	11853.4	31.02	9095.36	31.02	6371.19	31.02	3461.31	31.02	972.739
31.03	11878.5	31.03	9153.68	31.03	6342.51	31.03	3575.54	31.03	776.03
31.04	11820.8	31.04	9035.79	31.04	6355.59	31.04	3450.11	31.04	904.907
31.05	11853	31.05	9092.71	31.05	6423.85	31.05	3447.42	31.05	868.42
31.06	11730.2	31.06	9019.87	31.06	6431.31	31.06	3468.06	31.06	910.603
31.07	11825	31.07	9122.45	31.07	6340.66	31.07	3591.09	31.07	858.881
31.08	11846	31.08	9141.46	31.08	6438.31	31.08	3472.94	31.08	832.171
31.09	11822.8	31.09	9152.01	31.09	6374.14	31.09	3459.53	31.09	954.203
31.1	11832.4	31.1	9104.19	31.1	6386.82	31.1	3503.5	31.1	883.728
31.11	11852.5	31.11	9122.57	31.11	6359.51	31.11	3443.35	31.11	903.091
31.12	11825.2	31.12	9042.83	31.12	6315.61	31.12	3513.13	31.12	881.079
31.13	11770.1	31.13	9087.42	31.13	6411.52	31.13	3498.89	31.13	822.27
31.14	11892.2	31.14	9072.88	31.14	6428.18	31.14	3448.66	31.14	974.163
31.15	11822.5	31.15	9086.28	31.15	6464.15	31.15	3510.45	31.15	882.217
31.16	11824.3	31.16	9125.46	31.16	6383.74	31.16	3533.94	31.16	888.884
31.17	11818.6	31.17	9086.89	31.17	6398.83	31.17	3491.14	31.17	843.269
31.18	11931.8	31.18	9068.99	31.18	6389.04	31.18	3531.23	31.18	910.132
31.19	11793.1	31.19	9033.55	31.19	6424.69	31.19	3437.97	31.19	961.109
31.2	11850.6	31.2	9058.13	31.2	6383.78	31.2	3488.02	31.2	905.111
31.21	11790.4	31.21	9075.03	31.21	6401.2	31.21	3440.42	31.21	923.017
31.22	11909.1	31.22	9074.36	31.22	6350.1	31.22	3480.47	31.22	846.073
31.23	11833.7	31.23	9031.09	31.23	6410.08	31.23	3470.51	31.23	949.095
31.24	11793.4	31.24	9102.52	31.24	6389.14	31.24	3517.73	31.24	835.54
31.25	11782.2	31.25	9133.69	31.25	6441.54	31.25	3480.87	31.25	932.085
31.26	11837.4	31.26	9099.09	31.26	6376.65	31.26	3453.01	31.26	784.622
31.27	11903.8	31.27	9077	31.27	6362.42	31.27	3449.67	31.27	911.394
31.28	11854.5	31.28	9039.56	31.28	6481.04	31.28	3600.75	31.28	836.286
31.29	11875.5	31.29	9074.32	31.29	6434.47	31.29	3327.78	31.29	922.195
31.3	11846.6	31.3	9124.61	31.3	6503.74	31.3	3520.56	31.3	918.941
31.31	11841.3	31.31	9084.75	31.31	6349.73	31.31	3523.36	31.31	934.108
31.32	11745.6	31.32	9053.8	31.32	6421.1	31.32	3527.12	31.32	865.17
31.33	11790.4	31.33	9091.27	31.33	6358.32	31.33	3577.02	31.33	885.454
31.34	11845.8	31.34	9090.14	31.34	6442.01	31.34	3523.52	31.34	920.837
31.35	11867.6	31.35	9025.77	31.35	6436.71	31.35	3536.22	31.35	945.979
31.36	11786	31.36	9077.79	31.36	6375.26	31.36	3489.93	31.36	893.061
31.37	11728.7	31.37	9111.93	31.37	6330.67	31.37	3391.91	31.37	810.572
31.38	11811.9	31.38	9131.27	31.38	6456.53	31.38	3452.98	31.38	898.71
31.39	11889.6	31.39	9191.63	31.39	6436.43	31.39	3511.2	31.39	819.425
31.4	11771.1	31.4	9122.3	31.4	6302.41	31.4	3541.4	31.4	937.415
31.41	11769.8	31.41	9116.78	31.41	6301.59	31.41	3459.9	31.41	891.607
31.42	11882	31.42	9163.6	31.42	6368	31.42	3456.71	31.42	815.408
31.43	11856.2	31.43	9115.4	31.43	6394.85	31.43	3415.88	31.43	778.336
31.44	11862.6	31.44	9050.36	31.44	6415.46	31.44	3467.33	31.44	832.193
31.45	11794.1	31.45	9049	31.45	6428.09	31.45	3466.88	31.45	927.921
31.46	11806.5	31.46	9035.85	31.46	6252.88	31.46	3441.58	31.46	833.326
31.47	11789.2	31.47	9084.51	31.47	6320.18	31.47	3425.23	31.47	819.894
31.48	11864.6	31.48	8992.2	31.48	6336.42	31.48	3576.83	31.48	826.293
31.49	11805.6	31.49	9013.23	31.49	6346.02	31.49	3502.87	31.49	876.717
31.5	11866.6	31.5	9058.44	31.5	6299.43	31.5	3503.3	31.5	817.597
31.51	11935.4	31.51	9169.71	31.51	6358.09	31.51	3515.69	31.51	806.462
31.52	11818.3	31.52	9095.63	31.52	6308.09	31.52	3486.62	31.52	876.778
31.53	11888.4	31.53	9031.08	31.53	6311.88	31.53	3572.62	31.53	849.591
31.54	11800.7	31.54	9096	31.54	6406.61	31.54	3479.77	31.54	929.76
31.55	11901.3	31.55	9111.17	31.55	6400.92	31.55	3560.27	31.55	916.968
31.56	11798.2	31.56	8979.68	31.56	6397.66	31.56	3482.12	31.56	829.784
31.57	11875.2	31.57	9110	31.57	6283.71	31.57	3507.64	31.57	993.12
31.58	11887.2	31.58	9020.47	31.58	6372.57	31.58	3578.67	31.58	818.87
31.59	11933.2	31.59	9031.64	31.59	6388.87	31.59	3534.06	31.59	861.875
31.6	11904.3	31.6	9003.31	31.6	6438.69	31.6	3504.97	31.6	868.991
31.61	11786.1	31.61	9120.46	31.61	6358.76	31.61	3544.99	31.61	861.438
31.62	11826.5	31.62	9034.06	31.62	6276.6	31.62	3515.87	31.62	783.433
31.63	11783.1	31.63	9042.3	31.63	6420.29	31.63	3479.71	31.63	927.782
31.64	11871.1	31.64	9048.91	31.64	6308.25	31.64	3500.69	31.64	874.647
31.65	11824	31.65	9018.36	31.65	6355.64	31.65	3474.7	31.65	875.551
31.66	11787.2	31.66	9136.6	31.66	6386.42	31.66	3469.15	31.66	872.999
31.67	11715.3	31.67	9151.79	31.67	6305.13	31.67	3465.91	31.67	884.552
31.68	11776.2	31.68	9068.53	31.68	6408.78	31.68	3561.33	31.68	904.068
31.69	11907.7	31.69	9049.1	31.69	6313.06	31.69	3521.88	31.69	947.154
31.7	11870.6	31.7	9088.55	31.7	6389.07	31.7	3553.1	31.7	858.452
31.71	11859.5	31.71	9103.48	31.71	6352.25	31.71	3497.02	31.71	851.715
31.72	11779.3	31.72	9067.49	31.72	6287.42	31.72	3447.4	31.72	896.495
31.73	11790	31.73	9057.99	31.73	6313.81	31.73	3558.74	31.73	784.207
31.74	11893.9	31.74	9013.14	31.74	6388.37	31.74	3516.75	31.74	899.328
31.75	11784.1	31.75	9046.4	31.75	6333.51	31.75	3455.62	31.75	811.63
31.76	11793.8	31.76	9044.21	31.76	6289.79	31.76	3447.8	31.76	863.488
31.77	11876.8	31.77	9123.78	31.77	6353.65	31.77	3465.76	31.77	903.546
31.78	11910.1	31.78	9041.4	31.78	6314.48	31.78	3418.62	31.78	850.644
31.79	11815.5	31.79	9099.7	31.79	6372.15	31.79	3447.68	31.79	878.965
31.8	11796.7	31.8	9165.6	31.8	6359.25	31.8	3407.5	31.8	890.775
31.81	11782	31.81	9074.4	31.81	6382.02	31.81	3508.25	31.81	829.849
31.82	11739.8	31.82	9174.34	31.82	6367.73	31.82	3501.61	31.82	916.894
31.83	11795.1	31.83	9107.49	31.83	6378.74	31.83	3523.8	31.83	954.11
31.84	11871.7	31.84	9184.16	31.84	6369.81	31.84	3609.17	31.84	805.309
31.85	11810.1	31.85	9058.79	31.85	6393.38	31.85	3409.21	31.85	819.835
31.86	11864.5	31.86	9098.7	31.86	6317.97	31.86	3496.55	31.86	828.273
31.87	11861	31.87	9031.18	31.87	6348.56	31.87	3484.75	31.87	878.399
31.88	11809.3	31.88	9052.19	31.88	6325.59	31.88	3366.71	31.88	919.474
31.89	11902.5	31.89	9056.14	31.89	6353.75	31.89	3543.94	31.89	959.392
31.9	11796.4	31.9	9035.94	31.9	6403.71	31.9	3537.7	31.9	954.92
31.91	11844	31.91	9043.03	31.91	6294.1	31.91	3438.8	31.91	817.727
31.92	11758.4	31.92	9044.93	31.92	6316.11	31.92	3548.46	31.92	914.311
31.93	11828.3	31.93	9070.21	31.93	6405.12	31.93	3455.38	31.93	914.096
31.94	11807.4	31.94	8987.83	31.94	6280.72	31.94	3467.73	31.94	892.071
31.95	11759.6	31.95	9008.62	31.95	6405.43	31.95	3471.2	31.95	856.385
31.96	11749.7	31.96	8974.72	31.96	6335.24	31.96	3438.57	31.96	855.193
31.97	11870.8	31.97	9113.34	31.97	6327.79	31.97	3465.67	31.97	850.004
31.98	11837.9	31.98	9118.41	31.98	6348.79	31.98	3455.91	31.98	872.044
31.99	11742.8	31.99	9059.67	31.99	6383.15	31.99	3397.87	31.99	823.784
32	11915.1	32	9073.98	32	6345.06	32	3580.56	32	888.014
32.01	11909.1	32.01	9102.51	32.01	6352.66	32.01	3426.83	32.01	825.592
32.02	11841	32.02	8992.28	32.02	6416.83	32.02	3515.05	32.02	840.897
32.03	11799	32.03	9022.82	32.03	6340.23	32.03	3506.09	32.03	871.976
32.04	11853.8	32.04	9074.27	32.04	6365.2	32.04	3346.49	32.04	826.896
32.05	11914.9	32.05	9103.35	32.05	6318.36	32.05	3445.48	32.05	863.819
32.06	11865.6	32.06	9094.23	32.06	6312.17	32.06	3549.42	32.06	915.927
32.07	11887.1	32.07	9127.7	32.07	6344.5	32.07	3539.88	32.07	870.151
32.08	11806.3	32.08	9017.8	32.08	6288.89	32.08	3430.34	32.08	838.656
32.09	11772	32.09	9056.91	32.09	6206.72	32.09	3515.58	32.09	768.706
32.1	11808.3	32.1	9069.96	32.1	6282.87	32.1	3494.91	32.1	852.771
32.11	11905.8	32.11	9110.81	32.11	6458.57	32.11	3448.71	32.11	896.473
32.12	11803.3	32.12	9222.12	32.12	6384.39	32.12	3521.39	32.12	817.856
32.13	11848.4	32.13	8973.12	32.13	6305.1	32.13	3480.44	32.13	849.085
32.14	11886	32.14	9068.97	32.14	6284.84	32.14	3361.52	32.14	889.998
32.15	11854.1	32.15	9134.18	32.15	6405.24	32.15	3413.78	32.15	849.208
32.16	11820.8	32.16	9038.94	32.16	6286.52	32.16	3389.01	32.16	852.688
32.17	11775.4	32.17	9065.87	32.17	6405.2	32.17	3490.18	32.17	924.558
32.18	11869.2	32.18	8988.63	32.18	6449.72	32.18	3472.54	32.18	859.092
32.19	11831.2	32.19	8978.85	32.19	6406.22	32.19	3499.02	32.19	858.119
32.2	11908.2	32.2	9018.28	32.2	6241.99	32.2	3450.71	32.2	896.846
32.21	11800.6	32.21	9044.78	32.21	6274.31	32.21	3467.42	32.21	898.069
32.22	11834.1	32.22	9040.92	32.22	6359.65	32.22	3477.36	32.22	844.701
32.23	11803.2	32.23	9002.97	32.23	6318.62	32.23	3514.18	32.23	756.359
32.24	11827.2	32.24	9003.5	32.24	6367.3	32.24	3460.29	32.24	796.389
32.25	11814.5	32.25	8998.76	32.25	6325.33	32.25	3513.42	32.25	943.072
32.26	11720.2	32.26	9035.37	32.26	6277.73	32.26	3414.13	32.26	788.881
32.27	11809.9	32.27	9095.47	32.27	6346.29	32.27	3431.08	32.27	858.265
32.28	11795.9	32.28	9078.22	32.28	6277.61	32.28	3592.01	32.28	842.256
32.29	11753.1	32.29	9001.06	32.29	6313.38	32.29	3449.24	32.29	852.81
32.3	11827.3	32.3	9071.69	32.3	6462.68	32.3	3572.91	32.3	859.132
32.31	11756.9	32.31	9004.44	32.31	6486.29	32.31	3564.67	32.31	804.125
32.32	11790	32.32	9033.12	32.32	6298.15	32.32	3470.05	32.32	940.248
32.33	11735.4	32.33	9091.26	32.33	6448.69	32.33	3463.52	32.33	986.598
32.34	11710	32.34	9017.52	32.34	6265.51	32.34	3444.5	32.34	742.542
32.35	11825.2	32.35	9071	32.35	6330.66	32.35	3421.55	32.35	897.705
32.36	11732.1	32.36	8969.14	32.36	6417.95	32.36	3373.95	32.36	835.183
32.37	11859.6	32.37	8920.27	32.37	6378.89	32.37	3494.91	32.37	795.27
32.38	11894.3	32.38	9045.92	32.38	6343.62	32.38	3403.58	32.38	884.923
32.39	11787	32.39	9068.85	32.39	6312.99	32.39	3547.23	32.39	869.158
32.4	11844.3	32.4	8967.36	32.4	6323.81	32.4	3463.62	32.4	866.795
32.41	11711.8	32.41	9015.66	32.41	6332.24	32.41	3453.08	32.41	832.537
32.42	11780	32.42	9038.38	32.42	6329.53	32.42	3459.99	32.42	839.681
32.43	11771.2	32.43	9021.19	32.43	6405.04	32.43	3471.65	32.43	853.008
32.44	11754.2	32.44	8980.23	32.44	6261.67	32.44	3602.89	32.44	865.078
32.45	11813.1	32.45	9015.61	32.45	6385.78	32.45	3477.8	32.45	821.784
32.46	11848.8	32.46	8940.2	32.46	6254.54	32.46	3413.12	32.46	821.575
32.47	11885.6	32.47	9055.99	32.47	6378.46	32.47	3409.21	32.47	831.441
32.48	11925.9	32.48	9027.5	32.48	6312.11	32.48	3462.98	32.48	876.663
32.49	11731.2	32.49	9099.45	32.49	6340.51	32.49	3442.52	32.49	777.911
32.5	11880.4	32.5	9053.39	32.5	6337.33	32.5	3498.51	32.5	870.378
32.51	11752	32.51	9052.79	32.51	6224.57	32.51	3417.84	32.51	784.453
32.52	11752.2	32.52	9176.57	32.52	6374.41	32.52	3464.13	32.52	831.015
32.53	11797	32.53	8995.67	32.53	6352.06	32.53	3524.49	32.53	827.186
32.54	11824.4	32.54	9104.69	32.54	6371.88	32.54	3364.54	32.54	794.841
32.55	11768.5	32.55	9038.42	32.55	6367.08	32.55	3456.48	32.55	857.926
32.56	11861.9	32.56	9051.93	32.56	6350.56	32.56	3442.09	32.56	901.178
32.57	11873.1	32.57	9035.72	32.57	6358.72	32.57	3501.54	32.57	780.427
32.58	11771.5	32.58	9035.91	32.58	6374.88	32.58	3398.41	32.58	884.191
32.59	11859.2	32.59	8952.06	32.59	6363.62	32.59	3448.92	32.59	918.723
32.6	11813	32.6	9010.09	32.6	6343.46	32.6	3404.02	32.6	899.773
32.61	11737.7	32.61	8988.48	32.61	6329.02	32.61	3410.16	32.61	907.926
32.62	11728.2	32.62	9022.06	32.62	6393.39	32.62	3388.84	32.62	827.262
32.63	11838.7	32.63	9016.67	32.63	6334.86	32.63	3389.93	32.63	782.132
32.64	11765.2	32.64	9025.55	32.64	6227.42	32.64	3421.01	32.64	925.254
32.65	11710.7	32.65	8972.04	32.65	6258.89	32.65	3542.51	32.65	875.464
32.66	11756	32.66	8973.08	32.66	6273.82	32.66	3406.93	32.66	778.95
32.67	11783.4	32.67	9018.38	32.67	6346.13	32.67	3466.71	32.67	830.551
32.68	11816.2	32.68	8967.66	32.68	6247.67	32.68	3522.72	32.68	931.835
32.69	11787.1	32.69	8968.16	32.69	6365	32.69	3430.74	32.69	897.968
32.7	11801.5	32.7	9021.02	32.7	6348.55	32.7	3524.58	32.7	853.452
32.71	11727.6	32.71	9032.01	32.71	6272.75	32.71	3386.06	32.71	741.755
32.72	11717.1	32.72	8971.43	32.72	6335.76	32.72	3446.98	32.72	928.059
32.73	11765.6	32.73	8945.68	32.73	6400.04	32.73	3517.77	32.73	818.851
32.74	11721.7	32.74	8998.74	32.74	6443.69	32.74	3332.84	32.74	791.151
32.75	11801.9	32.75	9014.59	32.75	6354.55	32.75	3354.38	32.75	817.346
32.76	11770.1	32.76	9059.76	32.76	6352.95	32.76	3377.21	32.76	782.238
32.77	11771.5	32.77	8953.3	32.77	6263.54	32.77	3478.78	32.77	953.515
32.78	11734.9	32.78	9050.54	32.78	6248.73	32.78	3584.94	32.78	791.474
32.79	11832.6	32.79	9010.23	32.79	6324.82	32.79	3474.37	32.79	831.877
32.8	11859	32.8	9034.28	32.8	6314.04	32.8	3378.52	32.8	844.948
32.81	11894.2	32.81	9035.1	32.81	6332.64	32.81	3457.7	32.81	845.268
32.82	11844.5	32.82	9136.03	32.82	6286.07	32.82	3399.82	32.82	807.505
32.83	11823.8	32.83	9010.71	32.83	6306.21	32.83	3525.26	32.83	782.779
32.84	11880.3	32.84	8992.93	32.84	6344.86	32.84	3425.87	32.84	870.617
32.85	11802.4	32.85	8967.15	32.85	6352.32	32.85	3478.14	32.85	853.713
32.86	11810.3	32.86	9067	32.86	6230.85	32.86	3415.8	32.86	731.303
32.87	11787.1	32.87	9031.74	32.87	6215.47	32.87	3535.49	32.87	946.111
32.88	11829.3	32.88	9041.99	32.88	6307.75	32.88	3511.91	32.88	829.404
32.89	11877.6	32.89	9081.08	32.89	6265.02	32.89	3474.35	32.89	773.316
32.9	11727.5	32.9	8984.82	32.9	6358.39	32.9	3479.21	32.9	852.986
32.91	11800.1	32.91	9012.38	32.91	6244.53	32.91	3440.54	32.91	965.158
32.92	11811.8	32.92	9052.34	32.92	6344.25	32.92	3412.91	32.92	861.459
32.93	11777.6	32.93	9120.31	32.93	6352.31	32.93	3403.2	32.93	933.498
32.94	11792.4	32.94	9003.22	32.94	6376.38	32.94	3424.87	32.94	850.993
32.95	11767.3	32.95	9071.64	32.95	6361.67	32.95	3510.16	32.95	847.66
32.96	11758.3	32.96	8976.85	32.96	6284.22	32.96	3534.03	32.96	940.696
32.97	11856.3	32.97	8990.04	32.97	6259.25	32.97	3558.89	32.97	811.773
32.98	11780.7	32.98	9059.56	32.98	6405.38	32.98	3486.53	32.98	781.659
32.99	11886.5	32.99	9026.62	32.99	6334.98	32.99	3470.54	32.99	892.625
33	11750.8	33	9049.13	33	6314.47	33	3395.95	33	904.063
33.01	11824.7	33.01	8989.29	33.01	6386.97	33.01	3358.01	33.01	758.675
33.02	11764.5	33.02	8974.14	33.02	6287.31	33.02	3456.8	33.02	907.084
33.03	11757.4	33.03	9097.18	33.03	6255.66	33.03	3543.99	33.03	813.76
33.04	11817.2	33.04	9048.93	33.04	6308.95	33.04	3506.44	33.04	830.839
33.05	11748.9	33.05	9034.1	33.05	6309.02	33.05	3395.26	33.05	948.85
33.06	11774.2	33.06	9078.26	33.06	6222.21	33.06	3421.12	33.06	921.698
33.07	11709	33.07	9088.91	33.07	6296.02	33.07	3425.99	33.07	886.622
33.08	11764	33.08	8955.79	33.08	6449.24	33.08	3383.97	33.08	902.433
33.09	11764.3	33.09	9049.99	33.09	6148.52	33.09	3478.3	33.09	850.965
33.1	11849.8	33.1	9006.34	33.1	6307.2	33.1	3432.94	33.1	749.038
33.11	11796.3	33.11	9066.71	33.11	6295.14	33.11	3356.52	33.11	800.26
33.12	11835.7	33.12	9070.94	33.12	6329.1	33.12	3417.66	33.12	806.752
33.13	11805.3	33.13	8977.54	33.13	6367.41	33.13	3443.36	33.13	787.893
33.14	11851	33.14	8998.94	33.14	6393.91	33.14	3442.07	33.14	750.101
33.15	11740.8	33.15	9063.18	33.15	6325.51	33.15	3353.78	33.15	819.842
33.16	11700	33.16	9051.37	33.16	6318.69	33.16	3441.52	33.16	798.509
33.17	11769.2	33.17	9008.81	33.17	6401.84	33.17	3534.7	33.17	835.325
33.18	11729.3	33.18	8977.49	33.18	6391.53	33.18	3529.43	33.18	861
33.19	11764	33.19	8957.27	33.19	6357.39	33.19	3585.43	33.19	861.825
33.2	11834.1	33.2	8964.84	33.2	6357.15	33.2	3520.1	33.2	806.228
33.21	11767.5	33.21	9013.14	33.21	6368.25	33.21	3420.44	33.21	823.414
33.22	11818.7	33.22	8954.12	33.22	6366.4	33.22	3422.22	33.22	842.772
33.23	11867.3	33.23	8929.33	33.23	6398.32	33.23	3364.42	33.23	812.311
33.24	11847.1	33.24	8947.02	33.24	6276.56	33.24	3387.1	33.24	870.517
33.25	11828.1	33.25	9078.44	33.25	6215.03	33.25	3492.97	33.25	887.214
33.26	11791.7	33.26	9026.41	33.26	6254.75	33.26	3321.11	33.26	801.59
33.27	11804.2	33.27	9015.6	33.27	6289.98	33.27	3482.84	33.27	746.215
33.28	11781.6	33.28	9036.13	33.28	6330.61	33.28	3419.05	33.28	830.771
33.29	11750.5	33.29	8996.89	33.29	6362.53	33.29	3401.22	33.29	848.099
33.3	11795.6	33.3	9000.03	33.3	6272.74	33.3	3480.3	33.3	864.476
33.31	11798.8	33.31	9094.33	33.31	6214.75	33.31	3542.78	33.31	916.277
33.32	11860.2	33.32	8918.11	33.32	6335.03	33.32	3380.98	33.32	870.349
33.33	11756.1	33.33	8980.79	33.33	6322.16	33.33	3497.46	33.33	858.549
33.34	11878.6	33.34	8971.89	33.34	6270.42	33.34	3431.11	33.34	789.262
33.35	11755.2	33.35	9044.73	33.35	6300.54	33.35	3530.3	33.35	836.959
33.36	11808.3	33.36	8978.69	33.36	6242.66	33.36	3455.06	33.36	803.2
33.37	11741.4	33.37	8997.24	33.37	6346.64	33.37	3523.47	33.37	841.459
33.38	11748.1	33.38	8930.78	33.38	6386.47	33.38	3471.64	33.38	831.909
33.39	11762	33.39	8988.19	33.39	6349.87	33.39	3407.58	33.39	868.727
33.4	11810.8	33.4	8968.65	33.4	6293.12	33.4	3407.75	33.4	831.33
33.41	11814.4	33.41	9013.66	33.41	6329.04	33.41	3478.15	33.41	717.255
33.42	11768.4	33.42	9002.99	33.42	6268.35	33.42	3408.02	33.42	851.693
33.43	11717.9	33.43	8994.76	33.43	6319.11	33.43	3385.48	33.43	842.468
33.44	11731.9	33.44	8901.18	33.44	6331.05	33.44	3409.3	33.44	903.227
33.45	11764.9	33.45	8943.22	33.45	6276.06	33.45	3394.68	33.45	826.358
33.46	11748.4	33.46	9023.14	33.46	6346.06	33.46	3399.3	33.46	833.26
33.47	11706.9	33.47	9044.35	33.47	6328.63	33.47	3489.28	33.47	909.407
33.48	11731.7	33.48	9011.12	33.48	6323.08	33.48	3389.91	33.48	914.666
33.49	11876.4	33.49	8982.29	33.49	6207.7	33.49	3366.95	33.49	864.39
33.5	11740	33.5	9042.58	33.5	6263.34	33.5	3479.03	33.5	835.592
33.51	11849.9	33.51	8949.78	33.51	6247.86	33.51	3433.51	33.51	821.837
33.52	11821	33.52	9079.2	33.52	6226.04	33.52	3326.57	33.52	819.121
33.53	11735.7	33.53	8981.74	33.53	6299.24	33.53	3395.63	33.53	819.484
33.54	11732.7	33.54	9001.49	33.54	6326.91	33.54	3471.29	33.54	737.794
33.55	11892.5	33.55	8971.84	33.55	6316.16	33.55	3478.84	33.55	836.985
33.56	11780.1	33.56	9012.4	33.56	6331.4	33.56	3435.05	33.56	892.828
33.57	11749.2	33.57	8952.76	33.57	6248.42	33.57	3338.52	33.57	889.185
33.58	11705.8	33.58	8969.17	33.58	6287.91	33.58	3370.77	33.58	703.987
33.59	11766.3	33.59	8998.1	33.59	6293.77	33.59	3536.83	33.59	844.741
33.6	11813.2	33.6	9033.22	33.6	6349.1	33.6	3452.69	33.6	822.114
33.61	11725.3	33.61	9019.36	33.61	6272.87	33.61	3420.47	33.61	745.615
33.62	11745.3	33.62	8986.39	33.62	6368.51	33.62	3481.72	33.62	761.31
33.63	11661	33.63	8983.43	33.63	6269.4	33.63	3349.58	33.63	866.747
33.64	11832.1	33.64	8927.08	33.64	6323.64	33.64	3384.98	33.64	772.019
33.65	11687.2	33.65	9028.6	33.65	6252.72	33.65	3457.2	33.65	858.706
33.66	11762	33.66	9050.42	33.66	6253.14	33.66	3457.94	33.66	753.582
33.67	11713.7	33.67	9006.26	33.67	6334.09	33.67	3453.06	33.67	882.992
33.68	11775.6	33.68	9037.51	33.68	6329.66	33.68	3407.97	33.68	692.691
33.69	11780.7	33.69	9073.8	33.69	6338.5	33.69	3466.09	33.69	761.507
33.7	11736.9	33.7	8940.39	33.7	6282.44	33.7	3325.77	33.7	843.203
33.71	11786.3	33.71	9026.18	33.71	6279.54	33.71	3354.98	33.71	883.716
33.72	11699	33.72	9037.76	33.72	6264.85	33.72	3511.38	33.72	769.578
33.73	11693.6	33.73	9000.74	33.73	6253.7	33.73	3426.32	33.73	737.301
33.74	11691.2	33.74	9039.6	33.74	6321.76	33.74	3395.21	33.74	869.201
33.75	11859.2	33.75	9021.53	33.75	6246.63	33.75	3367.79	33.75	824.03
33.76	11750.4	33.76	9028.25	33.76	6338.77	33.76	3450.02	33.76	779.154
33.77	11652.6	33.77	9022.65	33.77	6254.01	33.77	3476.6	33.77	829.749
33.78	11691.9	33.78	9024.8	33.78	6357.4	33.78	3430.49	33.78	878.191
33.79	11746	33.79	8903.02	33.79	6250.23	33.79	3452.06	33.79	876.614
33.8	11701.8	33.8	9031.78	33.8	6262.42	33.8	3388.41	33.8	821.99
33.81	11730.3	33.81	9053.58	33.81	6212	33.81	3395.71	33.81	723.712
33.82	11812.6	33.82	8959.64	33.82	6242.57	33.82	3416.17	33.82	813.835
33.83	11739.9	33.83	8930.12	33.83	6301.1	33.83	3396.04	33.83	828.281
33.84	11836.2	33.84	9010.4	33.84	6286.51	33.84	3340.66	33.84	780.184
33.85	11835	33.85	9009.11	33.85	6295.94	33.85	3474.61	33.85	772.823
33.86	11730.2	33.86	9010.21	33.86	6233.27	33.86	3393.78	33.86	696.997
33.87	11728.3	33.87	8959.94	33.87	6278.29	33.87	3450.4	33.87	757.1
33.88	11738.4	33.88	9016.61	33.88	6239.14	33.88	3394.75	33.88	762.139
33.89	11767.4	33.89	8973.42	33.89	6230.1	33.89	3442.23	33.89	747.015
33.9	11735.9	33.9	8897.44	33.9	6298.09	33.9	3400.76	33.9	805.26
33.91	11821.9	33.91	8986.84	33.91	6271.44	33.91	3394.45	33.91	772.938
33.92	11787.5	33.92	8974.94	33.92	6305.05	33.92	3389.41	33.92	714.684
33.93	11807.3	33.93	8985.17	33.93	6299.32	33.93	3348.63	33.93	827.567
33.94	11750.7	33.94	8984.39	33.94	6329.7	33.94	3433.41	33.94	700.517
33.95	11749.9	33.95	8971.83	33.95	6300.68	33.95	3301.13	33.95	683.425
33.96	11696.3	33.96	8963.83	33.96	6263.11	33.96	3344.46	33.96	875.472
33.97	11726.3	33.97	8971.44	33.97	6321.63	33.97	3469.12	33.97	907.785
33.98	11806.6	33.98	8991.17	33.98	6374.24	33.98	3503.77	33.98	816.962
33.99	11762.2	33.99	8979.06	33.99	6271.97	33.99	3402.6	33.99	800.613
34	11791.6	34	9052.39	34	6282.92	34	3469.01	34	850.587
34.01	11737.7	34.01	9044.52	34.01	6291.98	34.01	3399.93	34.01	837.311
34.02	11772	34.02	8999.77	34.02	6330.68	34.02	3410.84	34.02	889.34
34.03	11779.9	34.03	8964.69	34.03	6283.81	34.03	3394.69	34.03	757
34.04	11803.6	34.04	8961.38	34.04	6185.49	34.04	3321.87	34.04	752.525
34.05	11811.6	34.05	8906.42	34.05	6289.02	34.05	3409.32	34.05	802.713
34.06	11783.9	34.06	8959.54	34.06	6216.34	34.06	3350.71	34.06	719.823
34.07	11770.8	34.07	8893.05	34.07	6311.64	34.07	3395.58	34.07	801.024
34.08	11770.1	34.08	8972.66	34.08	6261.53	34.08	3516.07	34.08	769.414
34.09	11766	34.09	8925.46	34.09	6233.38	34.09	3332.9	34.09	831.719
34.1	11736.3	34.1	8982.72	34.1	6311.49	34.1	3306.87	34.1	908.656
34.11	11713.8	34.11	9019.9	34.11	6188.08	34.11	3430.31	34.11	771.254
34.12	11758.3	34.12	8937.8	34.12	6284.38	34.12	3448.31	34.12	768.39
34.13	11694.1	34.13	8971.55	34.13	6256.04	34.13	3413.3	34.13	897.263
34.14	11733.4	34.14	9001.3	34.14	6248.35	34.14	3385.2	34.14	855.449
34.15	11745.3	34.15	8977.47	34.15	6348.27	34.15	3364.72	34.15	748.605
34.16	11669.1	34.16	8989.87	34.16	6242.65	34.16	3384.31	34.16	727.495
34.17	11736.9	34.17	8945.6	34.17	6323.48	34.17	3389.01	34.17	856.088
34.18	11771.2	34.18	8978.1	34.18	6359.4	34.18	3349	34.18	872.594
34.19	11756.4	34.19	8966.04	34.19	6340.86	34.19	3540.76	34.19	776.685
34.2	11774	34.2	9010.1	34.2	6217.5	34.2	3456.41	34.2	741.555
34.21	11726.9	34.21	8943.26	34.21	6286.25	34.21	3444.29	34.21	823.432
34.22	11694.7	34.22	8984.29	34.22	6346.91	34.22	3385.31	34.22	777.168
34.23	11766.6	34.23	8936.89	34.23	6214.6	34.23	3367.68	34.23	770.852
34.24	11667	34.24	8890.19	34.24	6266.94	34.24	3402.39	34.24	827.353
34.25	11648.4	34.25	8978.99	34.25	6310.53	34.25	3384.25	34.25	745.122
34.26	11762	34.26	8959	34.26	6276.63	34.26	3411.89	34.26	772.319
34.27	11767.5	34.27	8916.19	34.27	6319.52	34.27	3415.46	34.27	752.103
34.28	11844.7	34.28	9011.9	34.28	6271.4	34.28	3380.57	34.28	801.753
34.29	11723.2	34.29	8897.87	34.29	6233.92	34.29	3412.22	34.29	801.481
34.3	11716.8	34.3	8949.87	34.3	6254.79	34.3	3405.07	34.3	804.148
34.31	11708.3	34.31	8997.86	34.31	6320.73	34.31	3395.86	34.31	781.554
34.32	11704.5	34.32	9013.67	34.32	6297.91	34.32	3313.05	34.32	866.492
34.33	11773.5	34.33	9007.57	34.33	6311.1	34.33	3427.81	34.33	761.87
34.34	11709.4	34.34	8984.22	34.34	6316.92	34.34	3445.11	34.34	850.584
34.35	11702.3	34.35	8990.68	34.35	6342.56	34.35	3403.2	34.35	815.98
34.36	11734.8	34.36	8993.09	34.36	6253.81	34.36	3381.98	34.36	809.378
34.37	11700.7	34.37	9014.29	34.37	6285.42	34.37	3360.67	34.37	772.181
34.38	11766.2	34.38	9001.87	34.38	6284.49	34.38	3333.43	34.38	796.082
34.39	11771.5	34.39	9006.7	34.39	6272.23	34.39	3425.04	34.39	768.904
34.4	11693.7	34.4	8918.18	34.4	6264.55	34.4	3361.71	34.4	809.492
34.41	11735.4	34.41	8955.56	34.41	6309.92	34.41	3381.87	34.41	730.112
34.42	11709.9	34.42	9024.89	34.42	6225.29	34.42	3347.28	34.42	729.332
34.43	11719.5	34.43	8909.47	34.43	6216.55	34.43	3425.04	34.43	730.119
34.44	11766.9	34.44	8934.36	34.44	6401.91	34.44	3442.55	34.44	779.177
34.45	11761	34.45	9018.14	34.45	6244.49	34.45	3391.44	34.45	784.871
34.46	11713.7	34.46	9009.33	34.46	6380.16	34.46	3466.18	34.46	761.593
34.47	11714.6	34.47	9000.15	34.47	6225.71	34.47	3383.04	34.47	789.966
34.48	11686.7	34.48	9018.26	34.48	6223.18	34.48	3491.13	34.48	855.782
34.49	11766.7	34.49	8966.47	34.49	6343.71	34.49	3466.88	34.49	741.765
34.5	11666.4	34.5	8951.17	34.5	6256.71	34.5	3401.38	34.5	836.545
34.51	11796.4	34.51	9009.43	34.51	6281.79	34.51	3374.4	34.51	803.666
34.52	11704.3	34.52	8994.76	34.52	6287.01	34.52	3300.73	34.52	797.536
34.53	11767.2	34.53	9079.41	34.53	6364.14	34.53	3428.46	34.53	758.528
34.54	11688.6	34.54	8916.8	34.54	6322.75	34.54	3323.75	34.54	700.796
34.55	11807.2	34.55	9000.27	34.55	6274.13	34.55	3407.52	34.55	821.895
34.56	11767.8	34.56	8980.49	34.56	6352.77	34.56	3381.2	34.56	781.325
34.57	11756	34.57	8920.21	34.57	6303.35	34.57	3373.4	34.57	768.529
34.58	11837.2	34.58	8994.88	34.58	6205.74	34.58	3355.07	34.58	802.378
34.59	11725.8	34.59	8962.14	34.59	6274.12	34.59	3354.72	34.59	774.534
34.6	11694.3	34.6	8936.58	34.6	6214.36	34.6	3439.67	34.6	847.026
34.61	11630.1	34.61	8960.78	34.61	6226.39	34.61	3341.42	34.61	812.449
34.62	11734.2	34.62	8978.45	34.62	6256.71	34.62	3357.18	34.62	765.801
34.63	11761.5	34.63	8983.11	34.63	6259.69	34.63	3370.26	34.63	803.915
34.64	11656.4	34.64	8876.91	34.64	6339.32	34.64	3396.76	34.64	734.023
34.65	11749.2	34.65	8979.15	34.65	6303.42	34.65	3404	34.65	795.242
34.66	11810.5	34.66	8895.16	34.66	6234.24	34.66	3314.32	34.66	715.213
34.67	11720.3	34.67	8932.85	34.67	6280.28	34.67	3403.04	34.67	801.696
34.68	11711.7	34.68	9004.62	34.68	6282.62	34.68	3344.17	34.68	732.066
34.69	11782.9	34.69	8922	34.69	6332.05	34.69	3379.02	34.69	689.447
34.7	11746.5	34.7	8944.13	34.7	6324.98	34.7	3454.43	34.7	772.215
34.71	11702.6	34.71	9031.29	34.71	6286.04	34.71	3464.87	34.71	850.918
34.72	11758.7	34.72	8992.68	34.72	6278.5	34.72	3461.77	34.72	741.863
34.73	11772.8	34.73	8964.77	34.73	6247.62	34.73	3383.51	34.73	789.257
34.74	11730.1	34.74	8975.04	34.74	6201.57	34.74	3459.06	34.74	809.175
34.75	11689.6	34.75	8942.84	34.75	6184.5	34.75	3385	34.75	657.252
34.76	11741.5	34.76	8956.38	34.76	6248.02	34.76	3353.55	34.76	773.745
34.77	11707.7	34.77	8994.33	34.77	6311.54	34.77	3378.09	34.77	743.973
34.78	11703.8	34.78	8952.06	34.78	6235.07	34.78	3399.97	34.78	723.843
34.79	11726.6	34.79	8976.58	34.79	6224.43	34.79	3401.5	34.79	751.671
34.8	11758.8	34.8	8971.6	34.8	6247.52	34.8	3453.59	34.8	705.847
34.81	11750.4	34.81	9022.88	34.81	6330.41	34.81	3379.69	34.81	783.395
34.82	11749.3	34.82	9014.42	34.82	6304.25	34.82	3481.66	34.82	776.704
34.83	11736.9	34.83	9099.19	34.83	6273.88	34.83	3420.5	34.83	735.807
34.84	11787.5	34.84	8920.32	34.84	6309.26	34.84	3323.84	34.84	711.771
34.85	11788.1	34.85	9047.4	34.85	6310.49	34.85	3339.54	34.85	660.042
34.86	11764.1	34.86	9000.16	34.86	6158.02	34.86	3441.29	34.86	810.638
34.87	11761.2	34.87	8924.45	34.87	6325.76	34.87	3358.33	34.87	797.154
34.88	11760	34.88	8960.39	34.88	6258.32	34.88	3273.93	34.88	899.206
34.89	11701.6	34.89	9025.24	34.89	6184.52	34.89	3335.84	34.89	738.403
34.9	11771.6	34.9	9000.71	34.9	6210.23	34.9	3338.63	34.9	813.496
34.91	11819.9	34.91	8974.34	34.91	6228.19	34.91	3314.34	34.91	760.53
34.92	11777.2	34.92	8956.09	34.92	6305.3	34.92	3382.09	34.92	664.109
34.93	11715.9	34.93	8952.19	34.93	6265.3	34.93	3333.39	34.93	678.734
34.94	11789.3	34.94	8928.53	34.94	6239.34	34.94	3380.05	34.94	690.979
34.95	11779.4	34.95	9004.16	34.95	6287.2	34.95	3338.99	34.95	811.632
34.96	11716.4	34.96	8993.55	34.96	6130.35	34.96	3267.6	34.96	772.951
34.97	11654.9	34.97	9032.18	34.97	6312.7	34.97	3438.81	34.97	796.645
34.98	11773.5	34.98	9036.28	34.98	6286.83	34.98	3322.5	34.98	672.206
34.99	11720.8	34.99	9002.51	34.99	6318.26	34.99	3344.46	34.99	747.123
35	11709.5	35	9018.2	35	6374.46	35	3448.65	35	777.598
35.01	11579.9	35.01	9001.06	35.01	6282.2	35.01	3343.25	35.01	766.953
35.02	11710.7	35.02	8994.25	35.02	6282.86	35.02	3485.31	35.02	856.575
35.03	11685.9	35.03	8956.72	35.03	6259.71	35.03	3261.64	35.03	841.305
35.04	11711	35.04	8940.68	35.04	6268.79	35.04	3419.81	35.04	796.133
35.05	11807.4	35.05	8925.03	35.05	6310.17	35.05	3376.58	35.05	767.722
35.06	11705.6	35.06	9026.66	35.06	6333.96	35.06	3430.15	35.06	823.529
35.07	11680.2	35.07	8953.4	35.07	6231.08	35.07	3434	35.07	781.17
35.08	11720.1	35.08	8990.17	35.08	6260.06	35.08	3444.62	35.08	716.071
35.09	11711.8	35.09	9011.92	35.09	6252.31	35.09	3374.48	35.09	672.909
35.1	11760.2	35.1	9009.32	35.1	6295.74	35.1	3382.4	35.1	788.368
35.11	11759.4	35.11	8993.17	35.11	6303.35	35.11	3412.19	35.11	702.839
35.12	11703.1	35.12	8952.65	35.12	6288.41	35.12	3417.57	35.12	651.486
35.13	11726.7	35.13	8982.29	35.13	6296.99	35.13	3418.47	35.13	694.307
35.14	11704.3	35.14	8993.34	35.14	6222.51	35.14	3477.09	35.14	716.696
35.15	11764.9	35.15	8979.9	35.15	6322.82	35.15	3444.45	35.15	822.772
35.16	11615.2	35.16	9012.51	35.16	6259.61	35.16	3368.97	35.16	724.665
35.17	11677.4	35.17	8978.75	35.17	6244.91	35.17	3455.66	35.17	708.853
35.18	11773.3	35.18	8955.26	35.18	6317.16	35.18	3400.69	35.18	818.303
35.19	11657.2	35.19	8894.83	35.19	6311.28	35.19	3328.66	35.19	723.999
35.2	11774.5	35.2	8985.57	35.2	6220.14	35.2	3465.31	35.2	691.963
35.21	11753	35.21	8926.47	35.21	6266.21	35.21	3368.99	35.21	755.701
35.22	11724	35.22	8962.59	35.22	6306.62	35.22	3374.77	35.22	748.263
35.23	11785.3	35.23	8934.29	35.23	6212.76	35.23	3364.61	35.23	791.346
35.24	11772.2	35.24	9017.11	35.24	6270.96	35.24	3355.56	35.24	730.244
35.25	11739.6	35.25	9007.83	35.25	6275.64	35.25	3416.32	35.25	768.776
35.26	11702	35.26	8979.65	35.26	6241.74	35.26	3440.31	35.26	795.01
35.27	11713	35.27	8888.59	35.27	6280.9	35.27	3457.56	35.27	754.142
35.28	11746.9	35.28	8961.67	35.28	6260.48	35.28	3324.13	35.28	726.373
35.29	11766.2	35.29	8935.56	35.29	6279.09	35.29	3263.56	35.29	709.153
35.3	11695.4	35.3	8996.04	35.3	6390.64	35.3	3350.37	35.3	786.82
35.31	11729.8	35.31	9006.57	35.31	6308.08	35.31	3378.05	35.31	837.042
35.32	11732.1	35.32	9006.99	35.32	6363.33	35.32	3422.09	35.32	791.488
35.33	11718.1	35.33	9026.25	35.33	6303.92	35.33	3373.79	35.33	800.188
35.34	11793.3	35.34	8963.26	35.34	6293.27	35.34	3444.82	35.34	821.441
35.35	11807.9	35.35	9006.43	35.35	6238.33	35.35	3395.63	35.35	733.194
35.36	11711.9	35.36	8957.05	35.36	6281.48	35.36	3402.74	35.36	675.464
35.37	11749.6	35.37	8998.37	35.37	6170.01	35.37	3285.75	35.37	763.208
35.38	11663.1	35.38	9011.42	35.38	6106.05	35.38	3413.89	35.38	767.458
35.39	11767.3	35.39	9011.57	35.39	6283.59	35.39	3359.03	35.39	712.146
35.4	11708.8	35.4	9050.44	35.4	6227.27	35.4	3359.99	35.4	682.187
35.41	11698.3	35.41	8952.45	35.41	6241.04	35.41	3380.76	35.41	684.321
35.42	11717.7	35.42	8973.08	35.42	6244.23	35.42	3350.43	35.42	670.763
35.43	11704.7	35.43	9026.27	35.43	6226.33	35.43	3343.77	35.43	797.254
35.44	11743.9	35.44	9004.8	35.44	6201.99	35.44	3381.49	35.44	872.29
35.45	11746.5	35.45	8941.48	35.45	6315.54	35.45	3310.07	35.45	756.102
35.46	11790.9	35.46	9010.86	35.46	6166.09	35.46	3399.08	35.46	856.836
35.47	11680.3	35.47	8925.19	35.47	6315.88	35.47	3362.86	35.47	765.268
35.48	11766.6	35.48	8966.09	35.48	6250.25	35.48	3362.12	35.48	756.167
35.49	11721.5	35.49	8916.9	35.49	6299.26	35.49	3340.17	35.49	729.596
35.5	11738	35.5	8961.42	35.5	6236.27	35.5	3432.9	35.5	650.262
35.51	11718.6	35.51	8938.81	35.51	6304.14	35.51	3508.38	35.51	754.898
35.52	11716.5	35.52	8972.83	35.52	6216.06	35.52	3393.31	35.52	732.971
35.53	11693.1	35.53	9047.57	35.53	6228.57	35.53	3462.14	35.53	715.664
35.54	11692.8	35.54	8983.46	35.54	6216.75	35.54	3410.81	35.54	771.138
35.55	11718.9	35.55	8935.59	35.55	6266.67	35.55	3387.05	35.55	706.014
35.56	11703.8	35.56	8995.44	35.56	6142.8	35.56	3300	35.56	773.296
35.57	11683.6	35.57	8942.93	35.57	6212.09	35.57	3326.98	35.57	766.195
35.58	11695.3	35.58	9031.42	35.58	6145.75	35.58	3403.87	35.58	758.858
35.59	11680.6	35.59	9005.49	35.59	6227.48	35.59	3388.19	35.59	719.908
35.6	11734.3	35.6	8986.01	35.6	6294.93	35.6	3388.41	35.6	772.862
35.61	11736.2	35.61	8980.39	35.61	6200.56	35.61	3471.27	35.61	808.207
35.62	11785.7	35.62	9016.15	35.62	6256.9	35.62	3371.24	35.62	772.213
35.63	11725.2	35.63	8937.14	35.63	6265.19	35.63	3376.66	35.63	718.663
35.64	11752.2	35.64	8978.26	35.64	6227.6	35.64	3375.31	35.64	745.819
35.65	11695.4	35.65	9004.31	35.65	6214.3	35.65	3338.13	35.65	678.318
35.66	11671.6	35.66	8982.36	35.66	6261.06	35.66	3479.63	35.66	754.186
35.67	11719.4	35.67	8967.03	35.67	6281.86	35.67	3354.12	35.67	740.062
35.68	11728.5	35.68	8918.22	35.68	6184.34	35.68	3349.38	35.68	697.657
35.69	11732	35.69	8993.28	35.69	6210.49	35.69	3311.58	35.69	830.956
35.7	11766.3	35.7	8956.36	35.7	6197.16	35.7	3357.23	35.7	816.213
35.71	11701.7	35.71	8937.46	35.71	6247.53	35.71	3421.63	35.71	766.427
35.72	11709.4	35.72	8979.48	35.72	6310.37	35.72	3326.06	35.72	749.91
35.73	11726	35.73	9030.9	35.73	6337.5	35.73	3427.36	35.73	805.965
35.74	11739	35.74	8989.29	35.74	6212.98	35.74	3396.81	35.74	683.756
35.75	11700.3	35.75	9021.59	35.75	6153.03	35.75	3391.22	35.75	666.313
35.76	11689.7	35.76	8977.24	35.76	6323.53	35.76	3429.73	35.76	672.442
35.77	11665.5	35.77	8981.83	35.77	6292.78	35.77	3332.17	35.77	778.675
35.78	11580.9	35.78	9005.98	35.78	6284.3	35.78	3380.84	35.78	667.615
35.79	11768.4	35.79	8933.69	35.79	6245.91	35.79	3387.71	35.79	719.316
35.8	11745.8	35.8	8996.25	35.8	6324.4	35.8	3295.47	35.8	639.133
35.81	11682.6	35.81	8954.7	35.81	6321.78	35.81	3318.94	35.81	731.727
35.82	11731.1	35.82	8947.84	35.82	6329.93	35.82	3298.34	35.82	683.797
35.83	11637.2	35.83	8972.95	35.83	6225.7	35.83	3411.72	35.83	760.421
35.84	11715.8	35.84	8953.89	35.84	6258.12	35.84	3430.44	35.84	711.579
35.85	11654.5	35.85	8949.19	35.85	6212.92	35.85	3409.86	35.85	742.357
35.86	11641.2	35.86	9012.13	35.86	6307.43	35.86	3326.57	35.86	745.509
35.87	11664.1	35.87	9048.29	35.87	6253.86	35.87	3309.43	35.87	587.765
35.88	11549.2	35.88	8955.2	35.88	6293.08	35.88	3311.3	35.88	728.561
35.89	11656.1	35.89	8998.58	35.89	6223.18	35.89	3280.58	35.89	692.351
35.9	11693.4	35.9	8963.93	35.9	6264.18	35.9	3434.34	35.9	718.576
35.91	11677.9	35.91	8957.88	35.91	6302.93	35.91	3362.43	35.91	772.25
35.92	11694.6	35.92	8927.88	35.92	6286.77	35.92	3454.55	35.92	678.015
35.93	11743.8	35.93	8953.09	35.93	6272.03	35.93	3404.62	35.93	706.776
35.94	11661.3	35.94	8965.53	35.94	6306.22	35.94	3459.07	35.94	745.558
35.95	11731.1	35.95	8992.06	35.95	6321.2	35.95	3417.9	35.95	803.678
35.96	11619.9	35.96	8924.98	35.96	6227.02	35.96	3415.62	35.96	700.1
35.97	11684.1	35.97	8934.48	35.97	6350.43	35.97	3425.56	35.97	722.233
35.98	11652.4	35.98	8987.18	35.98	6334.28	35.98	3457.3	35.98	748.267
35.99	11708.5	35.99	8967.75	35.99	6327.5	35.99	3460.86	35.99	717.511
36	11725.9	36	8962.15	36	6228.73	36	3452.5	36	753.288
36.01	11681.7	36.01	8985.99	36.01	6255.91	36.01	3494.81	36.01	690.87
36.02	11709.7	36.02	9030.4	36.02	6260	36.02	3500.57	36.02	778.889
36.03	11745	36.03	8980.56	36.03	6238.37	36.03	3442.08	36.03	764.841
36.04	11706.6	36.04	8994.76	36.04	6213.51	36.04	3402.87	36.04	704.636
36.05	11721.3	36.05	8992.92	36.05	6217.07	36.05	3556.22	36.05	706.112
36.06	11628	36.06	9033.37	36.06	6292.98	36.06	3351.21	36.06	752.996
36.07	11689	36.07	9047.38	36.07	6295.17	36.07	3387.06	36.07	757.981
36.08	11655.1	36.08	8961.48	36.08	6316.89	36.08	3437.02	36.08	738.685
36.09	11747.8	36.09	8989.72	36.09	6239.94	36.09	3417.94	36.09	768.554
36.1	11700.3	36.1	8997.08	36.1	6277.06	36.1	3510.14	36.1	634.618
36.11	11726.3	36.11	8935.5	36.11	6311.17	36.11	3473.06	36.11	751.269
36.12	11677.1	36.12	9066.37	36.12	6323.26	36.12	3398.62	36.12	706.533
36.13	11731.5	36.13	8971.81	36.13	6275.7	36.13	3378.41	36.13	723.294
36.14	11800.6	36.14	8999.4	36.14	6283.85	36.14	3376.94	36.14	764.233
36.15	11827.8	36.15	8982.25	36.15	6316.91	36.15	3411.58	36.15	753.019
36.16	11710.5	36.16	8940.81	36.16	6275.37	36.16	3350.46	36.16	742.537
36.17	11710.3	36.17	9024.76	36.17	6265.21	36.17	3448.82	36.17	769.158
36.18	11731.7	36.18	8988.38	36.18	6261.41	36.18	3413.51	36.18	790.131
36.19	11668.6	36.19	9027.54	36.19	6340.19	36.19	3453.76	36.19	706.63
36.2	11735.7	36.2	8973.72	36.2	6295.21	36.2	3409.23	36.2	799.009
36.21	11676.7	36.21	8952.47	36.21	6302.87	36.21	3463.23	36.21	763.052
36.22	11713.2	36.22	8959.75	36.22	6227.85	36.22	3268.01	36.22	743.193
36.23	11687	36.23	8999.36	36.23	6291.9	36.23	3356.26	36.23	752.113
36.24	11736.5	36.24	8962.61	36.24	6279.27	36.24	3383.46	36.24	841.131
36.25	11719.5	36.25	9050.71	36.25	6323.01	36.25	3382.23	36.25	700.571
36.26	11676.3	36.26	9024	36.26	6240.25	36.26	3289.11	36.26	752.026
36.27	11631.5	36.27	8983.41	36.27	6278.85	36.27	3276.13	36.27	730.743
36.28	11678.7	36.28	8935.66	36.28	6339.77	36.28	3337.64	36.28	762.129
36.29	11725.3	36.29	8889.45	36.29	6217.14	36.29	3321.47	36.29	757.705
36.3	11720.9	36.3	8938.66	36.3	6302.23	36.3	3390.62	36.3	728.505
36.31	11619.6	36.31	8931.85	36.31	6390.47	36.31	3355.14	36.31	721.994
36.32	11681.2	36.32	8923.25	36.32	6220.82	36.32	3435.54	36.32	721.329
36.33	11664.7	36.33	9022.12	36.33	6292.36	36.33	3508.59	36.33	855.216
36.34	11768.2	36.34	9007.31	36.34	6263.2	36.34	3470.65	36.34	722.136
36.35	11776.5	36.35	9022.65	36.35	6297.22	36.35	3372.8	36.35	768.404
36.36	11651	36.36	8930.91	36.36	6295.99	36.36	3467.25	36.36	755.423
36.37	11723.6	36.37	8939.66	36.37	6262.91	36.37	3432.97	36.37	713.778
36.38	11642.9	36.38	9054.01	36.38	6270.01	36.38	3405.57	36.38	808.774
36.39	11672.6	36.39	9018.38	36.39	6247.21	36.39	3373.22	36.39	725.14
36.4	11686	36.4	9023.32	36.4	6263.16	36.4	3381.17	36.4	659.779
36.41	11702.6	36.41	8955.3	36.41	6255.06	36.41	3350.52	36.41	766.096
36.42	11593.8	36.42	8961.53	36.42	6263.54	36.42	3372	36.42	726.532
36.43	11652.3	36.43	9006.96	36.43	6117.5	36.43	3412.4	36.43	755.505
36.44	11692.5	36.44	9037.36	36.44	6292.46	36.44	3363.39	36.44	798.251
36.45	11696.1	36.45	9020.82	36.45	6273.35	36.45	3373.48	36.45	709.296
36.46	11756.6	36.46	9015.76	36.46	6270.67	36.46	3388.37	36.46	703.378
36.47	11712.3	36.47	8945.96	36.47	6173.2	36.47	3370	36.47	726.341
36.48	11739.1	36.48	8981.25	36.48	6339.2	36.48	3431.62	36.48	635.698
36.49	11667.2	36.49	8967.95	36.49	6274.33	36.49	3454.23	36.49	720.057
36.5	11650.3	36.5	8988.33	36.5	6342.35	36.5	3386.12	36.5	708.967
36.51	11683.1	36.51	9040.27	36.51	6325.36	36.51	3487.97	36.51	731.432
36.52	11647.3	36.52	9024.66	36.52	6261.53	36.52	3337.7	36.52	690.727
36.53	11672.2	36.53	8927.04	36.53	6228.73	36.53	3414.54	36.53	804.994
36.54	11722.4	36.54	8980.72	36.54	6269.92	36.54	3480.79	36.54	711.718
36.55	11677.2	36.55	9017.49	36.55	6255.36	36.55	3430.29	36.55	754.436
36.56	11710.2	36.56	9016.58	36.56	6233.65	36.56	3599.46	36.56	768.215
36.57	11645.2	36.57	8949.01	36.57	6270.92	36.57	3430.65	36.57	810.807
36.58	11725.6	36.58	9079.13	36.58	6381.22	36.58	3479.92	36.58	693.585
36.59	11628.1	36.59	9035.01	36.59	6211.38	36.59	3329.06	36.59	675.249
36.6	11653	36.6	8999.52	36.6	6268.23	36.6	3395.1	36.6	746.901
36.61	11680.3	36.61	9002.81	36.61	6300.49	36.61	3410.23	36.61	804.984
36.62	11738.6	36.62	8982.01	36.62	6296.77	36.62	3296.43	36.62	721.106
36.63	11659.2	36.63	9053.38	36.63	6247.57	36.63	3378.16	36.63	754.724
36.64	11733.3	36.64	9005.93	36.64	6259.95	36.64	3418.39	36.64	821.971
36.65	11691.8	36.65	8950.88	36.65	6255.56	36.65	3395.98	36.65	731.891
36.66	11728.5	36.66	9013.75	36.66	6267.79	36.66	3388.28	36.66	726.756
36.67	11669.2	36.67	9025.06	36.67	6207.42	36.67	3382.68	36.67	783.381
36.68	11673.5	36.68	9086.71	36.68	6288.2	36.68	3450.31	36.68	731.572
36.69	11623.8	36.69	9097.25	36.69	6172.59	36.69	3501.77	36.69	831.671
36.7	11692	36.7	8991.71	36.7	6247.95	36.7	3442.11	36.7	731.587
36.71	11647.3	36.71	8911.87	36.71	6253.72	36.71	3392.91	36.71	741.318
36.72	11689.8	36.72	8992.61	36.72	6324.51	36.72	3411.87	36.72	780.609
36.73	11757.6	36.73	8987.99	36.73	6294.96	36.73	3334.63	36.73	791.455
36.74	11619.9	36.74	8925.14	36.74	6280.92	36.74	3402.75	36.74	763.288
36.75	11683.5	36.75	9028.57	36.75	6239.7	36.75	3368.72	36.75	753.264
36.76	11673.5	36.76	9032.55	36.76	6224.98	36.76	3410.95	36.76	803.197
36.77	11633.3	36.77	8972.69	36.77	6201.43	36.77	3496.65	36.77	747.23
36.78	11774.2	36.78	9041.38	36.78	6249.73	36.78	3463.48	36.78	744.954
36.79	11664.5	36.79	8953.92	36.79	6325.37	36.79	3470.48	36.79	714.618
36.8	11651.4	36.8	8995.48	36.8	6263.25	36.8	3394.74	36.8	791.105
36.81	11682.2	36.81	8956.99	36.81	6299.85	36.81	3453.09	36.81	748.181
36.82	11619.6	36.82	8998.13	36.82	6284.18	36.82	3476.77	36.82	755.803
36.83	11692.4	36.83	8930.82	36.83	6289.48	36.83	3433.56	36.83	822.95
36.84	11648.7	36.84	9030.38	36.84	6275.61	36.84	3383.61	36.84	750.32
36.85	11725.6	36.85	8961.15	36.85	6258.54	36.85	3389	36.85	783.668
36.86	11697.2	36.86	8984.61	36.86	6278.8	36.86	3377.69	36.86	770.802
36.87	11601.8	36.87	9076.03	36.87	6255.14	36.87	3327.5	36.87	724.203
36.88	11733.5	36.88	8948.93	36.88	6242.37	36.88	3416.9	36.88	739.33
36.89	11693	36.89	9048.25	36.89	6341.46	36.89	3408.84	36.89	755.744
36.9	11678.9	36.9	8930.94	36.9	6302.94	36.9	3472.9	36.9	698.784
36.91	11662.3	36.91	8981.88	36.91	6249.67	36.91	3427.33	36.91	675.848
36.92	11712.7	36.92	8995.13	36.92	6281.82	36.92	3440.2	36.92	723.53
36.93	11590.2	36.93	9003.73	36.93	6259.65	36.93	3371.05	36.93	779.198
36.94	11652.1	36.94	8968.39	36.94	6271.03	36.94	3423.06	36.94	688.016
36.95	11671.6	36.95	8994.8	36.95	6301.12	36.95	3407.8	36.95	734.037
36.96	11715.5	36.96	8965.34	36.96	6179.25	36.96	3446.96	36.96	705.771
36.97	11614.4	36.97	8942.27	36.97	6239.95	36.97	3431.13	36.97	724.781
36.98	11647.2	36.98	8941.79	36.98	6238.04	36.98	3415.05	36.98	628.054
36.99	11587.7	36.99	9095.42	36.99	6296.26	36.99	3426.08	36.99	659.082
37	11622.5	37	9037.66	37	6271.71	37	3376.42	37	683.836
37.01	11664.6	37.01	8928.51	37.01	6250.01	37.01	3468.83	37.01	765.283
37.02	11583.6	37.02	9023.55	37.02	6278.88	37.02	3358.09	37.02	766.681
37.03	11650.3	37.03	8962.93	37.03	6336.93	37.03	3363.61	37.03	725.632
37.04	11735.2	37.04	9077.69	37.04	6219.77	37.04	3288.67	37.04	717.042
37.05	11698.6	37.05	8947.09	37.05	6363.07	37.05	3442.46	37.05	695.135
37.06	11693.3	37.06	9006.85	37.06	6319.01	37.06	3500.91	37.06	712.124
37.07	11665.7	37.07	8981.98	37.07	6182.9	37.07	3441.11	37.07	685.246
37.08	11623.8	37.08	9041.58	37.08	6296.66	37.08	3328.45	37.08	720.098
37.09	11696.8	37.09	9020.79	37.09	6168.6	37.09	3279.7	37.09	852.862
37.1	11716.9	37.1	9034.62	37.1	6293.23	37.1	3413.93	37.1	734.32
37.11	11681.3	37.11	8950.96	37.11	6280.63	37.11	3393.01	37.11	739.431
37.12	11722.1	37.12	8985.77	37.12	6290.62	37.12	3402.12	37.12	788.485
37.13	11657.5	37.13	8990.25	37.13	6303.99	37.13	3352	37.13	747.278
37.14	11624.8	37.14	9005.08	37.14	6291	37.14	3389.09	37.14	745.522
37.15	11664.2	37.15	8973.06	37.15	6241.47	37.15	3347.65	37.15	780.142
37.16	11669.5	37.16	9049.94	37.16	6193.84	37.16	3400.73	37.16	787.267
37.17	11696.2	37.17	8986.58	37.17	6424.41	37.17	3347.88	37.17	761.547
37.18	11685.9	37.18	9002.03	37.18	6313.77	37.18	3441.2	37.18	750.171
37.19	11683	37.19	8985.31	37.19	6298.85	37.19	3457.68	37.19	802.174
37.2	11673.4	37.2	9074.03	37.2	6349.55	37.2	3431.82	37.2	732.661
37.21	11640.7	37.21	8941.26	37.21	6308.36	37.21	3374.43	37.21	827.619
37.22	11672.7	37.22	9019.04	37.22	6301.11	37.22	3444.64	37.22	816.604
37.23	11638.5	37.23	9011.28	37.23	6239.05	37.23	3388.24	37.23	732.291
37.24	11660.4	37.24	8945.2	37.24	6312.28	37.24	3469.58	37.24	735.699
37.25	11639.1	37.25	8973.3	37.25	6332.98	37.25	3446.09	37.25	730.482
37.26	11682	37.26	8922.11	37.26	6273.3	37.26	3383.73	37.26	693.447
37.27	11671.9	37.27	9045.13	37.27	6244.88	37.27	3445.87	37.27	748.477
37.28	11696.8	37.28	8998.01	37.28	6290.97	37.28	3406.31	37.28	663.019
37.29	11657.6	37.29	9035.23	37.29	6312.22	37.29	3401.85	37.29	731.88
37.3	11608.2	37.3	8963.64	37.3	6226.98	37.3	3366.32	37.3	753.594
37.31	11640.1	37.31	8952.14	37.31	6286.14	37.31	3457.61	37.31	759.706
37.32	11747.3	37.32	8973.41	37.32	6213.72	37.32	3367.07	37.32	640.932
37.33	11634.1	37.33	9010.73	37.33	6327.85	37.33	3413.8	37.33	691.055
37.34	11704.8	37.34	8936.72	37.34	6323.85	37.34	3323.43	37.34	682.585
37.35	11598.2	37.35	8999.51	37.35	6240.39	37.35	3379.52	37.35	752.216
37.36	11746.3	37.36	9043.86	37.36	6240.25	37.36	3423.82	37.36	775.03
37.37	11718.3	37.37	8880.89	37.37	6267.14	37.37	3344.17	37.37	827.759
37.38	11640.6	37.38	8916.88	37.38	6307.17	37.38	3408.4	37.38	762.364
37.39	11695.9	37.39	9059.95	37.39	6331.74	37.39	3393.63	37.39	770.115
37.4	11656	37.4	9029.71	37.4	6313.55	37.4	3448.83	37.4	781.335
37.41	11646.3	37.41	9063.61	37.41	6207.82	37.41	3539.09	37.41	711.107
37.42	11641.7	37.42	9105.68	37.42	6362.78	37.42	3412.18	37.42	733.736
37.43	11662.4	37.43	9059.11	37.43	6300.25	37.43	3400.21	37.43	755.367
37.44	11724.3	37.44	8992.24	37.44	6269.58	37.44	3339.74	37.44	812.234
37.45	11679.2	37.45	8979.65	37.45	6323.57	37.45	3461.57	37.45	759.588
37.46	11648.9	37.46	9055.64	37.46	6327.05	37.46	3428.36	37.46	682.247
37.47	11618.6	37.47	9080.75	37.47	6322.48	37.47	3406.94	37.47	750.867
37.48	11665.2	37.48	9071.51	37.48	6278.4	37.48	3515.43	37.48	786.256
37.49	11727.7	37.49	9002.33	37.49	6263.07	37.49	3381.93	37.49	757.655
37.5	11654.3	37.5	8950.28	37.5	6240.44	37.5	3465.24	37.5	747.053
37.51	11681.5	37.51	8917.53	37.51	6271.74	37.51	3383.18	37.51	651.651
37.52	11646.7	37.52	9052.91	37.52	6297.31	37.52	3506.96	37.52	727.712
37.53	11716.7	37.53	9016.79	37.53	6311.45	37.53	3383.71	37.53	743.504
37.54	11668.7	37.54	9006.53	37.54	6313.54	37.54	3406.92	37.54	703.485
37.55	11672.8	37.55	9015.57	37.55	6383.21	37.55	3396.69	37.55	674.749
37.56	11757.8	37.56	9003.19	37.56	6263.35	37.56	3410.58	37.56	741.248
37.57	11647.4	37.57	8993.62	37.57	6301.25	37.57	3456.15	37.57	731.412
37.58	11622.9	37.58	9034.11	37.58	6232.22	37.58	3397.05	37.58	652.442
37.59	11667	37.59	9093.39	37.59	6273.6	37.59	3420.97	37.59	737.219
37.6	11601.4	37.6	9015.5	37.6	6203.28	37.6	3483.1	37.6	774.592
37.61	11731.1	37.61	8957.87	37.61	6239.54	37.61	3412.7	37.61	718.772
37.62	11689.9	37.62	9000.74	37.62	6228.38	37.62	3361.13	37.62	687.755
37.63	11714	37.63	9078.15	37.63	6307.14	37.63	3346.54	37.63	691.446
37.64	11651.4	37.64	9023.78	37.64	6295.7	37.64	3426.74	37.64	762.558
37.65	11740.9	37.65	9044.01	37.65	6220.32	37.65	3378.16	37.65	781.426
37.66	11662.1	37.66	9115.51	37.66	6348.9	37.66	3358.94	37.66	736.103
37.67	11672.2	37.67	9093.7	37.67	6217.18	37.67	3435.38	37.67	749.31
37.68	11646.2	37.68	9043.33	37.68	6356.05	37.68	3405.12	37.68	739.34
37.69	11723.1	37.69	9027.67	37.69	6321.72	37.69	3366.31	37.69	730.853
37.7	11668.1	37.7	9045.85	37.7	6299.23	37.7	3504.92	37.7	705.615
37.71	11584.5	37.71	9033.94	37.71	6256.81	37.71	3432.19	37.71	781.422
37.72	11645.9	37.72	9011.71	37.72	6266.59	37.72	3417.54	37.72	718.378
37.73	11641.1	37.73	9120.3	37.73	6313.68	37.73	3317.05	37.73	804.186
37.74	11746.1	37.74	8983.41	37.74	6330.91	37.74	3302.48	37.74	779.074
37.75	11737.7	37.75	9048.75	37.75	6288.1	37.75	3355.24	37.75	700.293
37.76	11630.5	37.76	9067.71	37.76	6229.91	37.76	3421.45	37.76	781.741
37.77	11686.2	37.77	8999.94	37.77	6197.93	37.77	3366.6	37.77	721.408
37.78	11674.1	37.78	9002.29	37.78	6281.45	37.78	3388.33	37.78	686.45
37.79	11587.1	37.79	9025.59	37.79	6374.42	37.79	3407.65	37.79	718.15
37.8	11706.6	37.8	9053.47	37.8	6349.82	37.8	3479.71	37.8	777.163
37.81	11648.2	37.81	8964.89	37.81	6157.71	37.81	3427.45	37.81	749.487
37.82	11662.1	37.82	8941.23	37.82	6254.07	37.82	3389.58	37.82	688.712
37.83	11733.3	37.83	9096.99	37.83	6226.79	37.83	3461.74	37.83	684.619
37.84	11680	37.84	9027.36	37.84	6237.81	37.84	3361.84	37.84	709.308
37.85	11600.8	37.85	8955.2	37.85	6190.61	37.85	3402.13	37.85	677.017
37.86	11697.9	37.86	9058.67	37.86	6169.41	37.86	3404.11	37.86	751.672
37.87	11581.9	37.87	8966.14	37.87	6302.66	37.87	3456.33	37.87	732.649
37.88	11684.6	37.88	9004.55	37.88	6268.22	37.88	3341.16	37.88	781.005
37.89	11639.2	37.89	9041.58	37.89	6328.3	37.89	3454.06	37.89	638.16
37.9	11737	37.9	9025.47	37.9	6341.63	37.9	3346.87	37.9	710.75
37.91	11648	37.91	9036.76	37.91	6283.4	37.91	3400.28	37.91	688.715
37.92	11710.6	37.92	8970.91	37.92	6324.09	37.92	3389.17	37.92	734.851
37.93	11678.5	37.93	9045.72	37.93	6287.65	37.93	3428.34	37.93	791.234
37.94	11607.5	37.94	9049.77	37.94	6387.33	37.94	3385.31	37.94	783.689
37.95	11704.6	37.95	8924.96	37.95	6334.32	37.95	3351.36	37.95	667.331
37.96	11666.1	37.96	8969.57	37.96	6339.98	37.96	3456.24	37.96	751.745
37.97	11661.4	37.97	9049.32	37.97	6222.57	37.97	3303.89	37.97	770.179
37.98	11642.1	37.98	8876.64	37.98	6197.53	37.98	3437.95	37.98	668.966
37.99	11688.4	37.99	8993.55	37.99	6346.73	37.99	3408.96	37.99	737.338
38	11671.5	38	9082.04	38	6289.68	38	3406.23	38	732.653
38.01	11680.6	38.01	8997.27	38.01	6278.24	38.01	3356.73	38.01	700.807
38.02	11682.6	38.02	9062.94	38.02	6346.97	38.02	3305.72	38.02	753.157
38.03	11667.7	38.03	8970.97	38.03	6308.49	38.03	3290.69	38.03	762.337
38.04	11686.6	38.04	9033.26	38.04	6340.03	38.04	3396.67	38.04	828.06
38.05	11674.6	38.05	8951.35	38.05	6291.87	38.05	3395.13	38.05	778.188
38.06	11708.7	38.06	8933.65	38.06	6298.81	38.06	3368.81	38.06	798.947
38.07	11710.6	38.07	8988.37	38.07	6252.57	38.07	3475.35	38.07	679.007
38.08	11707.6	38.08	8987.54	38.08	6245.5	38.08	3473.84	38.08	716.802
38.09	11675.5	38.09	9031.21	38.09	6345.61	38.09	3468.22	38.09	765.526
38.1	11654.5	38.1	8988.86	38.1	6274.12	38.1	3448.85	38.1	727.825
38.11	11704.8	38.11	9010.91	38.11	6214.27	38.11	3380.6	38.11	766.104
38.12	11739.9	38.12	9047.05	38.12	6259.44	38.12	3379.17	38.12	772.579
38.13	11715.3	38.13	9002.25	38.13	6240.38	38.13	3455.22	38.13	796.067
38.14	11748.5	38.14	8931.24	38.14	6332.39	38.14	3346.32	38.14	739.432
38.15	11688.6	38.15	9117.88	38.15	6177.27	38.15	3405.79	38.15	791.193
38.16	11606.4	38.16	9081.09	38.16	6273.34	38.16	3387.53	38.16	766.633
38.17	11609.2	38.17	9034.89	38.17	6218.7	38.17	3432.79	38.17	788.088
38.18	11625.2	38.18	9115.79	38.18	6304.81	38.18	3509.37	38.18	744.844
38.19	11616.5	38.19	9029.54	38.19	6245.74	38.19	3431.94	38.19	690.931
38.2	11648.3	38.2	9006.57	38.2	6235.97	38.2	3376.26	38.2	731.76
38.21	11679	38.21	9097.23	38.21	6220.1	38.21	3406.46	38.21	744.286
38.22	11689.9	38.22	9050.9	38.22	6262.63	38.22	3486.35	38.22	742.032
38.23	11681.4	38.23	9070.65	38.23	6321.37	38.23	3379.65	38.23	751.45
38.24	11619.6	38.24	9163.33	38.24	6255.95	38.24	3423.48	38.24	740.975
38.25	11709.4	38.25	9006.02	38.25	6230.98	38.25	3452.85	38.25	794.497
38.26	11664.1	38.26	9052.66	38.26	6271.71	38.26	3396.63	38.26	788.197
38.27	11740	38.27	8969.36	38.27	6300.96	38.27	3352.99	38.27	741.664
38.28	11683.4	38.28	9024.11	38.28	6256.92	38.28	3503.35	38.28	809.357
38.29	11700.9	38.29	8991.12	38.29	6297.02	38.29	3524.02	38.29	783.608
38.3	11676.3	38.3	9035.76	38.3	6340.58	38.3	3378.36	38.3	734.923
38.31	11730.6	38.31	8974.37	38.31	6315.6	38.31	3441.26	38.31	769.536
38.32	11674.5	38.32	9035.7	38.32	6296	38.32	3461.42	38.32	646.356
38.33	11641.5	38.33	9058.18	38.33	6250.38	38.33	3478.41	38.33	694.636
38.34	11635.9	38.34	9008.13	38.34	6267.79	38.34	3386.55	38.34	745.558
38.35	11734.8	38.35	9047.6	38.35	6271.9	38.35	3359.64	38.35	765.263
38.36	11766.2	38.36	9023.91	38.36	6319.95	38.36	3424.8	38.36	733.236
38.37	11703.7	38.37	9020.21	38.37	6312.13	38.37	3461.3	38.37	737.398
38.38	11603.9	38.38	9077.6	38.38	6286.5	38.38	3522.55	38.38	743.126
38.39	11615	38.39	9035.61	38.39	6262.17	38.39	3368.02	38.39	700.755
38.4	11668.8	38.4	9064.26	38.4	6345.03	38.4	3386.79	38.4	729.628
38.41	11611.8	38.41	9034.47	38.41	6333.45	38.41	3406.87	38.41	794.598
38.42	11683.2	38.42	9029.68	38.42	6243.05	38.42	3363.94	38.42	783.541
38.43	11691.6	38.43	9135.68	38.43	6290.91	38.43	3428.19	38.43	840.469
38.44	11683.4	38.44	9046.5	38.44	6252.26	38.44	3432.06	38.44	757.279
38.45	11681.2	38.45	9127.19	38.45	6280.09	38.45	3339.04	38.45	819.276
38.46	11603.4	38.46	9069.42	38.46	6267.95	38.46	3465.93	38.46	762.113
38.47	11635.5	38.47	9084.43	38.47	6250.89	38.47	3346.03	38.47	792.498
38.48	11686.3	38.48	8986.23	38.48	6327.77	38.48	3418	38.48	790.516
38.49	11689.5	38.49	9115.9	38.49	6340.87	38.49	3425.75	38.49	790.126
38.5	11699.1	38.5	9135.65	38.5	6374	38.5	3460.68	38.5	719.747
38.51	11730.6	38.51	9026.06	38.51	6236.93	38.51	3524.22	38.51	792.105
38.52	11686.3	38.52	9032.7	38.52	6285.78	38.52	3503.75	38.52	813.897
38.53	11719.8	38.53	9068.2	38.53	6293.96	38.53	3405.55	38.53	749.083
38.54	11707	38.54	9040.12	38.54	6290.17	38.54	3403.7	38.54	798.486
38.55	11685.4	38.55	9028.86	38.55	6277.04	38.55	3403.33	38.55	863.546
38.56	11618.6	38.56	9028.16	38.56	6203.17	38.56	3335.24	38.56	747.79
38.57	11652.2	38.57	9005.47	38.57	6237.78	38.57	3479.42	38.57	735.095
38.58	11771.6	38.58	8949.81	38.58	6214.13	38.58	3503.79	38.58	782.001
38.59	11725.5	38.59	9063.23	38.59	6226.03	38.59	3428.58	38.59	783.654
38.6	11711.2	38.6	8960.75	38.6	6250.97	38.6	3436.31	38.6	692.651
38.61	11706.7	38.61	9093.16	38.61	6361.78	38.61	3368.5	38.61	814.948
38.62	11681	38.62	9014.15	38.62	6236.3	38.62	3344.81	38.62	684.048
38.63	11664.7	38.63	9052.91	38.63	6248.3	38.63	3480.09	38.63	656.963
38.64	11733.1	38.64	9048.46	38.64	6337.77	38.64	3358.95	38.64	718.869
38.65	11661.1	38.65	9132.28	38.65	6360.27	38.65	3414.36	38.65	695.678
38.66	11747.2	38.66	9087.27	38.66	6232.18	38.66	3457.46	38.66	732.937
38.67	11682.9	38.67	9051.89	38.67	6360.25	38.67	3388.65	38.67	691.074
38.68	11664	38.68	9099.64	38.68	6301.53	38.68	3430.27	38.68	856.812
38.69	11641.5	38.69	9015.54	38.69	6301.06	38.69	3378.53	38.69	730.954
38.7	11671.7	38.7	9054.42	38.7	6279.68	38.7	3364.87	38.7	673.467
38.71	11709.4	38.71	9061.51	38.71	6363.86	38.71	3361.41	38.71	754.505
38.72	11665.8	38.72	9018.64	38.72	6219.25	38.72	3382.89	38.72	694.229
38.73	11744.1	38.73	9064.15	38.73	6280.06	38.73	3432.66	38.73	756.038
38.74	11706.1	38.74	9008.55	38.74	6293.97	38.74	3419.74	38.74	818.67
38.75	11658	38.75	8977.84	38.75	6288.13	38.75	3426.91	38.75	678.193
38.76	11696.2	38.76	9035.96	38.76	6269.96	38.76	3505.79	38.76	722.656
38.77	11710.4	38.77	9066.75	38.77	6321.21	38.77	3390.25	38.77	731.324
38.78	11740.8	38.78	9007.99	38.78	6369.6	38.78	3466.31	38.78	688.814
38.79	11658.2	38.79	9139.07	38.79	6365.46	38.79	3478.77	38.79	760.297
38.8	11706.9	38.8	9072.17	38.8	6291.1	38.8	3495.07	38.8	776.351
38.81	11714.4	38.81	9068.21	38.81	6317.72	38.81	3394.58	38.81	715.761
38.82	11612.3	38.82	9041.96	38.82	6333.98	38.82	3382.39	38.82	761.841
38.83	11656.6	38.83	9086.28	38.83	6305.53	38.83	3512.26	38.83	818.91
38.84	11720.1	38.84	9056.07	38.84	6271.92	38.84	3501.68	38.84	775.926
38.85	11616.3	38.85	9061.92	38.85	6325.37	38.85	3364.04	38.85	784.572
38.86	11652.8	38.86	9016.92	38.86	6307.58	38.86	3420.37	38.86	822.144
38.87	11712.2	38.87	9085.67	38.87	6197.62	38.87	3438.96	38.87	709.332
38.88	11674.1	38.88	9062.54	38.88	6281.23	38.88	3415.59	38.88	744.301
38.89	11695	38.89	9045	38.89	6351.19	38.89	3414.21	38.89	756.315
38.9	11665.3	38.9	9026.14	38.9	6340.04	38.9	3405.56	38.9	753.736
38.91	11598.8	38.91	9054.89	38.91	6284.67	38.91	3468.35	38.91	749.292
38.92	11672.8	38.92	8995.38	38.92	6284.35	38.92	3448.79	38.92	786.731
38.93	11716.4	38.93	9139.48	38.93	6325.48	38.93	3450.52	38.93	765.533
38.94	11693.5	38.94	9064.64	38.94	6321.93	38.94	3414.32	38.94	674.543
38.95	11684.4	38.95	9041.61	38.95	6303.02	38.95	3491.31	38.95	687.293
38.96	11652.7	38.96	8998.31	38.96	6305.02	38.96	3444.68	38.96	738.59
38.97	11712.4	38.97	9160.97	38.97	6265.41	38.97	3414.08	38.97	736.863
38.98	11652	38.98	9109.82	38.98	6227.07	38.98	3447.07	38.98	744.107
38.99	11678	38.99	9125.46	38.99	6344.44	38.99	3456.97	38.99	757.138
39	11693.2	39	9050.89	39	6352.82	39	3465.33	39	840.882
39.01	11698.8	39.01	9045.38	39.01	6332.59	39.01	3440.74	39.01	740.307
39.02	11685.4	39.02	9025.98	39.02	6258.46	39.02	3488.28	39.02	712.699
39.03	11722.6	39.03	9123.31	39.03	6227.3	39.03	3463.94	39.03	724.749
39.04	11742.2	39.04	9067.77	39.04	6346.88	39.04	3507.88	39.04	762.49
39.05	11698.5	39.05	9044.31	39.05	6321.46	39.05	3385.89	39.05	803.378
39.06	11647.9	39.06	9071.46	39.06	6304.8	39.06	3434.77	39.06	775.56
39.07	11605.5	39.07	9006.32	39.07	6260.91	39.07	3484.68	39.07	724.493
39.08	11683.3	39.08	9112.5	39.08	6304.64	39.08	3389.71	39.08	738.121
39.09	11739.9	39.09	9009.14	39.09	6298.96	39.09	3363.29	39.09	767.767
39.1	11624.3	39.1	8972.41	39.1	6373.83	39.1	3415.7	39.1	812.796
39.11	11783.1	39.11	9087.2	39.11	6248.39	39.11	3376.08	39.11	844.455
39.12	11888	39.12	9089.5	39.12	6376.54	39.12	3341.79	39.12	722.02
39.13	11760.9	39.13	9123.69	39.13	6242.66	39.13	3388.86	39.13	820.737
39.14	11714.2	39.14	9105.08	39.14	6288.42	39.14	3485.54	39.14	697.833
39.15	11676.1	39.15	9120.87	39.15	6309.12	39.15	3410.06	39.15	760.713
39.16	11693.3	39.16	9121.72	39.16	6251.63	39.16	3396.83	39.16	758.82
39.17	11678.1	39.17	9082.91	39.17	6251.95	39.17	3397.67	39.17	802.776
39.18	11688.4	39.18	9104.02	39.18	6257.36	39.18	3365.29	39.18	676.001
39.19	11582.6	39.19	9093.41	39.19	6364.23	39.19	3484.03	39.19	751.626
39.2	11576.3	39.2	9055.07	39.2	6284.15	39.2	3405.28	39.2	704.677
39.21	11698.8	39.21	9052.72	39.21	6325.24	39.21	3489.96	39.21	665.821
39.22	11730	39.22	9075.15	39.22	6291.85	39.22	3496.04	39.22	777.686
39.23	11708	39.23	9092.16	39.23	6249.32	39.23	3384.92	39.23	709.401
39.24	11696.5	39.24	9072.1	39.24	6269.33	39.24	3361.83	39.24	689.007
39.25	11735	39.25	9148.93	39.25	6368.56	39.25	3375.74	39.25	815.383
39.26	11611.5	39.26	9088.87	39.26	6335.69	39.26	3406.83	39.26	664.268
39.27	11669.4	39.27	9162.32	39.27	6339.71	39.27	3477.88	39.27	716.681
39.28	11735.7	39.28	9116.15	39.28	6354.08	39.28	3328.49	39.28	746.594
39.29	11683.8	39.29	9080.76	39.29	6290.54	39.29	3362.77	39.29	698.423
39.3	11695.6	39.3	9141.54	39.3	6280.54	39.3	3372.5	39.3	758.882
39.31	11689.7	39.31	9148.82	39.31	6311.28	39.31	3383.2	39.31	754.947
39.32	11703.7	39.32	9147.2	39.32	6463.68	39.32	3388.32	39.32	723.613
39.33	11725.2	39.33	9156.34	39.33	6284.45	39.33	3413.21	39.33	840.548
39.34	11772.6	39.34	9099.81	39.34	6298.67	39.34	3487.66	39.34	828.959
39.35	11741.7	39.35	9187.56	39.35	6214.71	39.35	3432.3	39.35	730.697
39.36	11663.8	39.36	9146.58	39.36	6263.63	39.36	3432.12	39.36	776.358
39.37	11703.6	39.37	9075.6	39.37	6305.54	39.37	3484.16	39.37	822.757
39.38	11701.9	39.38	9231.83	39.38	6350.68	39.38	3437.25	39.38	704.602
39.39	11677.6	39.39	9240.36	39.39	6361.03	39.39	3359.9	39.39	710.509
39.4	11694.5	39.4	9176	39.4	6306.71	39.4	3401.67	39.4	790.702
39.41	11692.5	39.41	9101.31	39.41	6347.46	39.41	3445.79	39.41	756.52
39.42	11723.7	39.42	9099.59	39.42	6279.02	39.42	3409.39	39.42	689.929
39.43	11744.1	39.43	9082.97	39.43	6222.3	39.43	3390.18	39.43	802.829
39.44	11697.3	39.44	9111.32	39.44	6208.12	39.44	3374.85	39.44	744.607
39.45	11682.7	39.45	9153.36	39.45	6302.6	39.45	3468.91	39.45	815.104
39.46	11631.4	39.46	9100.94	39.46	6314.28	39.46	3383.88	39.46	776.535
39.47	11676.5	39.47	9132.42	39.47	6304.04	39.47	3528.12	39.47	856.552
39.48	11635.7	39.48	9200.01	39.48	6347.7	39.48	3412.58	39.48	734.418
39.49	11687.9	39.49	9159.1	39.49	6310.71	39.49	3381.69	39.49	700.908
39.5	11694.2	39.5	9177.83	39.5	6323.69	39.5	3341.09	39.5	700.815
39.51	11668.7	39.51	9131.1	39.51	6290.55	39.51	3494.83	39.51	853.348
39.52	11745.6	39.52	9144.56	39.52	6361.44	39.52	3414.76	39.52	741.569
39.53	11805.7	39.53	9132.8	39.53	6272.97	39.53	3506.5	39.53	796.283
39.54	11753.7	39.54	9204.42	39.54	6249.03	39.54	3410.72	39.54	779.935
39.55	11733.3	39.55	9192.71	39.55	6250	39.55	3415.75	39.55	732.834
39.56	11696.1	39.56	9129.38	39.56	6255.4	39.56	3468.27	39.56	729.431
39.57	11675.5	39.57	9102.69	39.57	6319.56	39.57	3405.04	39.57	705.275
39.58	11671.4	39.58	9222.65	39.58	6286.26	39.58	3417.96	39.58	783.922
39.59	11762.1	39.59	9093.3	39.59	6291.46	39.59	3433.34	39.59	809.878
39.6	11723.2	39.6	9126.19	39.6	6355.21	39.6	3415.34	39.6	834.014
39.61	11722.9	39.61	9179.06	39.61	6292.52	39.61	3502.25	39.61	795.208
39.62	11565.1	39.62	9115.55	39.62	6233.34	39.62	3500.22	39.62	840.498
39.63	11749.2	39.63	9224.67	39.63	6298.2	39.63	3431.77	39.63	810.563
39.64	11702.8	39.64	9173.92	39.64	6337.23	39.64	3467.94	39.64	817.314
39.65	11715.9	39.65	9223.31	39.65	6372.9	39.65	3331.42	39.65	846.718
39.66	11664.7	39.66	9214.51	39.66	6239.97	39.66	3513.79	39.66	860.693
39.67	11763.2	39.67	9178.96	39.67	6224.2	39.67	3347.64	39.67	820.381
39.68	11674.1	39.68	9204.79	39.68	6259.58	39.68	3465.42	39.68	727.011
39.69	11711.9	39.69	9130.85	39.69	6223.08	39.69	3489.97	39.69	833.039
39.7	11705.2	39.7	9090.04	39.7	6313.93	39.7	3520.64	39.7	852.621
39.71	11680	39.71	9139.39	39.71	6336.69	39.71	3428.96	39.71	829.288
39.72	11687.5	39.72	9343.28	39.72	6277	39.72	3445.93	39.72	686.663
39.73	11707.9	39.73	9272.82	39.73	6270.61	39.73	3428.06	39.73	777.184
39.74	11754.5	39.74	9325.33	39.74	6384.04	39.74	3479.99	39.74	842.931
39.75	11651.2	39.75	9171.88	39.75	6242.68	39.75	3497.9	39.75	815.097
39.76	11741.3	39.76	9224.01	39.76	6330.51	39.76	3543.49	39.76	851.242
39.77	11611.6	39.77	9212.85	39.77	6356.41	39.77	3370.41	39.77	866.369
39.78	11659.3	39.78	9194.74	39.78	6234	39.78	3388.26	39.78	730.648
39.79	11682.8	39.79	9244.34	39.79	6258.05	39.79	3450.72	39.79	792.387
39.8	11670.7	39.8	9170.08	39.8	6345.01	39.8	3463.75	39.8	797.074
39.81	11725.5	39.81	9242.93	39.81	6273.34	39.81	3478.35	39.81	776.993
39.82	11731.5	39.82	9198.81	39.82	6231.67	39.82	3562.29	39.82	855.341
39.83	11683	39.83	9191.13	39.83	6246.49	39.83	3523.68	39.83	839.079
39.84	11619.6	39.84	9217.37	39.84	6315.07	39.84	3532.16	39.84	862.136
39.85	11740.3	39.85	9220.09	39.85	6347.91	39.85	3389.22	39.85	847.714
39.86	11692.4	39.86	9265.16	39.86	6340.37	39.86	3488.37	39.86	929.422
39.87	11746	39.87	9264.77	39.87	6360.28	39.87	3471.6	39.87	793.403
39.88	11642.3	39.88	9204.24	39.88	6331.76	39.88	3467.56	39.88	816.587
39.89	11712.5	39.89	9280.23	39.89	6398.68	39.89	3621.78	39.89	797
39.9	11685.1	39.9	9279.69	39.9	6260.16	39.9	3441.85	39.9	809.283
39.91	11635.5	39.91	9248.95	39.91	6316.88	39.91	3520.93	39.91	774.507
39.92	11680.8	39.92	9261.53	39.92	6510.96	39.92	3439.34	39.92	868.712
39.93	11694	39.93	9296.09	39.93	6260.27	39.93	3561.64	39.93	777.892
39.94	11638.1	39.94	9374.77	39.94	6408	39.94	3545.59	39.94	879.744
39.95	11662.3	39.95	9225.58	39.95	6361.91	39.95	3441.79	39.95	876.991
39.96	11685.6	39.96	9317.09	39.96	6418.19	39.96	3522.63	39.96	938.925
39.97	11710.1	39.97	9145.84	39.97	6387.6	39.97	3412.77	39.97	850.802
[truncated: 8,003 more rows]

## Sheet: Figure 3d
Alloy A1		Alloy A2		Alloy A3		Alloy A4		Alloy A5
Temperature (K)	Heat flow	Temperature (K)	Heat flow	Temperature (K)	Heat flow	Temperature (K)	Heat flow	Temperature (K)	Heat flow
301.521	0.99967	300.473	0.96763	301.137	0.95505	301.973	0.99846	300.781	0.98621
304.945	0.99967	303.384	0.96763	303.363	0.95505	304.199	0.99846	303.007	0.98621
308.37	0.99967	306.294	0.96763	305.589	0.95505	306.425	0.99846	305.233	0.98621
311.795	0.99967	309.205	0.96763	307.815	0.95505	308.651	0.99846	307.459	0.98621
315.219	0.99967	312.116	0.96763	310.041	0.95505	310.877	0.99846	309.685	0.98621
318.644	0.99967	315.027	0.96763	312.267	0.95505	313.103	0.99846	311.911	0.98621
322.068	0.99967	317.938	0.96763	314.493	0.95505	315.329	0.99846	314.137	0.98621
325.493	0.99967	320.849	0.96763	316.719	0.95505	317.555	0.99846	316.363	0.98621
328.918	0.99967	323.76	0.96763	318.945	0.95505	319.781	0.99846	318.589	0.98621
332.342	0.99967	326.671	0.96763	321.171	0.95505	322.007	0.99846	320.815	0.98621
335.767	0.99967	329.582	0.96763	323.397	0.95505	324.233	0.99846	323.041	0.98621
339.192	0.99967	332.493	0.96763	325.623	0.95505	326.459	0.99846	325.267	0.98621
342.616	0.99967	335.404	0.96763	327.849	0.95505	328.685	0.99846	327.493	0.98621
346.041	0.99967	338.315	0.96763	330.075	0.95505	330.911	0.99846	329.719	0.98621
349.466	0.99967	341.226	0.96763	332.301	0.95505	333.137	0.99846	331.945	0.98621
352.89	0.99967	344.137	0.96763	334.527	0.95505	335.363	0.99846	334.171	0.98621
356.315	0.99967	347.048	0.96763	336.753	0.95505	337.589	0.99846	336.397	0.98621
359.74	0.99967	349.959	0.96763	338.979	0.95505	339.815	0.99846	338.623	0.98621
363.164	0.99967	352.87	0.96763	341.206	0.95505	342.041	0.99846	340.849	0.98621
366.589	0.99967	355.781	0.96763	343.432	0.95505	344.267	0.99846	343.075	0.98621
370.014	0.99967	358.692	0.96763	345.658	0.95505	346.493	0.99846	345.301	0.98621
373.438	0.99967	361.603	0.96763	347.884	0.95505	348.719	0.99846	347.527	0.98621
376.863	0.99967	364.514	0.96763	350.11	0.95505	350.945	0.99846	349.753	0.98621
380.288	0.99967	367.425	0.96763	352.336	0.95505	353.171	0.99846	351.979	0.98621
383.712	0.99967	370.336	0.96763	354.562	0.95505	355.397	0.99846	354.205	0.98621
387.137	0.99967	373.247	0.96763	356.788	0.95505	357.623	0.99846	356.431	0.98621
390.562	0.99967	376.158	0.96763	359.014	0.95505	359.849	0.99846	358.658	0.98621
393.986	0.99967	379.068	0.96763	361.24	0.95505	362.075	0.99846	360.884	0.98621
397.411	0.99967	381.979	0.96763	363.466	0.95505	364.301	0.99846	363.11	0.98621
400.836	0.99967	384.89	0.96763	365.692	0.95505	366.527	0.99846	365.336	0.98621
404.26	0.99967	387.801	0.96763	367.918	0.95505	368.753	0.99846	367.562	0.98621
407.685	0.99967	390.712	0.96763	370.144	0.95505	370.979	0.99846	369.788	0.98621
411.11	0.99967	393.623	0.96763	372.37	0.95505	373.205	0.99846	372.014	0.98621
414.534	0.99967	396.534	0.96763	374.596	0.95505	375.431	0.99846	374.24	0.98621
417.959	0.99967	399.445	0.96763	376.822	0.95505	377.658	0.99846	376.466	0.98621
421.384	0.99967	402.356	0.96763	379.048	0.95505	379.884	0.99846	378.692	0.98621
424.808	0.99967	405.267	0.96763	381.274	0.95505	382.11	0.99846	380.918	0.98621
428.233	0.99967	408.178	0.96763	383.5	0.95505	384.336	0.99846	383.144	0.98621
431.658	0.99967	411.089	0.96763	385.726	0.95505	386.562	0.99846	385.37	0.98621
435.082	0.99967	414	0.96763	387.952	0.95505	388.788	0.99846	387.596	0.98621
438.507	0.99967	416.911	0.96763	390.178	0.95505	391.014	0.99846	389.822	0.98621
441.932	0.99967	419.822	0.96763	392.404	0.95505	393.24	0.99846	392.048	0.98621
445.356	0.99967	422.733	0.96763	394.63	0.95505	395.466	0.99846	394.274	0.98621
448.781	0.99967	425.644	0.96763	396.856	0.95505	397.692	0.99846	396.5	0.98621
452.205	0.99967	428.555	0.96763	399.082	0.95505	399.918	0.99846	398.726	0.98621
455.63	0.99967	431.466	0.96763	401.308	0.95505	402.144	0.99846	400.952	0.98621
459.055	0.99967	434.377	0.96763	403.534	0.95505	404.37	0.99846	403.178	0.98621
462.479	0.99967	437.288	0.96763	405.76	0.95505	406.596	0.99846	405.404	0.98621
465.904	0.99967	440.199	0.96763	407.986	0.95505	408.822	0.99846	407.63	0.98621
469.329	0.99967	443.11	0.96763	410.212	0.95505	411.048	0.99846	409.856	0.98621
472.753	0.99967	446.021	0.96763	412.438	0.95505	413.274	0.99846	412.082	0.98621
476.178	0.99967	448.932	0.96763	414.664	0.95505	415.5	0.99846	414.308	0.98621
479.603	0.99967	451.842	0.96763	416.89	0.95505	417.726	0.99846	416.534	0.98621
483.027	0.99967	454.753	0.96763	419.116	0.95505	419.952	0.99846	418.76	0.98621
486.452	0.99967	457.664	0.96763	421.342	0.95505	422.178	0.99846	420.986	0.98621
489.877	0.99967	460.575	0.96763	423.569	0.95505	424.404	0.99846	423.212	0.98621
493.301	0.99967	463.486	0.96763	425.795	0.95505	426.63	0.99846	425.438	0.98621
496.726	0.99967	466.397	0.96763	428.021	0.95505	428.856	0.99846	427.664	0.98621
500.151	0.99967	469.308	0.96763	430.247	0.95505	431.082	0.99846	429.89	0.98621
503.575	0.99967	472.219	0.96763	432.473	0.95505	433.308	0.99846	432.116	0.98621
507	0.99967	475.13	0.96763	434.699	0.95505	435.534	0.99846	434.342	0.98621
510.425	0.99967	478.041	0.96763	436.925	0.95505	437.76	0.99846	436.568	0.98621
513.849	0.99967	480.952	0.96763	439.151	0.95505	439.986	0.99846	438.795	0.98621
517.274	0.99967	483.863	0.96763	441.377	0.95505	442.212	0.99846	441.021	0.98621
520.699	0.99967	486.774	0.96763	443.603	0.95505	444.438	0.99846	443.247	0.98621
524.123	0.99967	489.685	0.96763	445.829	0.95505	446.664	0.99846	445.473	0.98621
527.548	0.99967	492.596	0.96763	448.055	0.95505	448.89	0.99846	447.699	0.98621
530.973	0.99967	495.507	0.96763	450.281	0.95505	451.116	0.99846	449.925	0.98621
534.397	0.99967	498.418	0.96763	452.507	0.95505	453.342	0.99846	452.151	0.98621
537.822	0.99967	501.329	0.96763	454.733	0.95505	455.568	0.99846	454.377	0.98621
541.247	0.99967	504.24	0.96763	456.959	0.95505	457.795	0.99846	456.603	0.98621
544.671	0.99967	507.151	0.96763	459.185	0.95505	460.021	0.99846	458.829	0.98621
548.096	0.99967	510.062	0.96763	461.411	0.95505	462.247	0.99846	461.055	0.98621
551.521	0.99967	512.973	0.96763	463.637	0.95505	464.473	0.99846	463.281	0.98621
554.945	0.99967	515.884	0.96763	465.863	0.95505	466.699	0.99846	465.507	0.98621
558.37	0.99967	518.795	0.96763	468.089	0.95505	468.925	0.99846	467.733	0.98621
561.795	0.99967	521.705	0.96763	470.315	0.95505	471.151	0.99846	469.959	0.98621
565.219	0.99967	524.616	0.96763	472.541	0.95505	473.377	0.99846	472.185	0.98621
568.644	0.99967	527.527	0.96763	474.767	0.95505	475.603	0.99846	474.411	0.98621
572.068	0.99967	530.438	0.96763	476.993	0.95505	477.829	0.99846	476.637	0.98621
575.493	0.99967	533.349	0.96763	479.219	0.95505	480.055	0.99846	478.863	0.98621
578.918	0.99967	536.26	0.96763	481.445	0.95505	482.281	0.99846	481.089	0.98621
582.342	0.99967	539.171	0.96763	483.671	0.95505	484.507	0.99846	483.315	0.98621
585.767	0.99967	542.082	0.96763	485.897	0.95505	486.733	0.99846	485.541	0.98621
589.192	0.99967	544.993	0.96763	488.123	0.95505	488.959	0.99846	487.767	0.98621
592.616	0.99967	547.904	0.96763	490.349	0.95505	491.185	0.99846	489.993	0.98621
596.041	0.99967	550.815	0.96763	492.575	0.95505	493.411	0.99846	492.219	0.98621
599.466	0.99967	553.726	0.96763	494.801	0.95505	495.637	0.99846	494.445	0.98621
602.89	0.99967	556.637	0.96763	497.027	0.95505	497.863	0.99846	496.671	0.98621
606.315	0.99967	559.548	0.96763	499.253	0.95505	500.089	0.99846	498.897	0.98621
609.74	0.99967	562.459	0.96763	501.479	0.95505	502.315	0.99846	501.123	0.98621
613.164	0.99967	565.37	0.96763	503.705	0.95505	504.541	0.99846	503.349	0.98621
616.589	0.99967	568.281	0.96763	505.932	0.95505	506.767	0.99846	505.575	0.98621
620.014	0.99967	571.192	0.96763	508.158	0.95505	508.993	0.99846	507.801	0.98621
623.438	0.99967	574.103	0.96763	510.384	0.95505	511.219	0.99846	510.027	0.98621
626.863	0.99967	577.014	0.96763	512.61	0.95505	513.445	0.99846	512.253	0.98621
630.288	0.99967	579.925	0.96763	514.836	0.95505	515.671	0.99846	514.479	0.98621
633.712	0.99967	582.836	0.96763	517.062	0.95505	517.897	0.99846	516.705	0.98621
637.137	0.99967	585.747	0.96763	519.288	0.95505	520.123	0.99846	518.932	0.98621
640.562	0.99967	588.658	0.96763	521.514	0.95505	522.349	0.99846	521.158	0.98621
643.986	0.99967	591.568	0.96763	523.74	0.95505	524.575	0.99846	523.384	0.98621
647.411	0.99967	594.479	0.96763	525.966	0.95505	526.801	0.99846	525.61	0.98621
650.836	0.99967	597.39	0.96763	528.192	0.95505	529.027	0.99846	527.836	0.98621
654.26	0.99967	600.301	0.96763	530.418	0.95505	531.253	0.99846	530.062	0.98621
657.685	0.99967	603.212	0.96763	532.644	0.95505	533.479	0.99846	532.288	0.98621
661.11	0.99967	606.123	0.96763	534.87	0.95505	535.705	0.99846	534.514	0.98621
664.534	0.99967	609.034	0.96763	537.096	0.95505	537.932	0.99846	536.74	0.98621
667.959	0.99967	611.945	0.96763	539.322	0.95505	540.158	0.99846	538.966	0.98621
671.384	0.99967	614.856	0.96763	541.548	0.95505	542.384	0.99846	541.192	0.98621
674.808	0.99967	617.767	0.96763	543.774	0.95505	544.61	0.99846	543.418	0.98621
678.233	0.99967	620.678	0.96763	546	0.95505	546.836	0.99846	545.644	0.98621
681.658	0.99967	623.589	0.96763	548.226	0.95505	549.062	0.99846	547.87	0.98621
685.082	0.99967	626.5	0.96763	550.452	0.95505	551.288	0.99846	550.096	0.98621
688.507	0.99967	629.411	0.96763	552.678	0.95505	553.514	0.99846	552.322	0.98621
691.932	0.99967	632.322	0.96763	554.904	0.95505	555.74	0.99846	554.548	0.98621
695.356	0.99967	635.233	0.96763	557.13	0.95505	557.966	0.99846	556.774	0.98621
698.781	0.99967	638.144	0.96763	559.356	0.95505	560.192	0.99846	559	0.98621
702.205	0.99967	641.055	0.96763	561.582	0.95505	562.418	0.99846	561.226	0.98621
705.63	0.99967	643.966	0.96763	563.808	0.95505	564.644	0.99846	563.452	0.98621
709.055	0.99967	646.877	0.96763	566.034	0.95505	566.87	0.99846	565.678	0.98621
712.479	0.99967	649.788	0.96763	568.26	0.95505	569.096	0.99846	567.904	0.98621
715.904	0.99967	652.699	0.96763	570.486	0.95505	571.322	0.99846	570.13	0.98621
719.329	0.99967	655.61	0.96763	572.712	0.95505	573.548	0.99846	572.356	0.98621
722.753	0.99967	658.521	0.96763	574.938	0.95505	575.774	0.99846	574.582	0.98621
726.178	0.99967	661.432	0.96763	577.164	0.95505	578	0.99846	576.808	0.98621
729.603	0.99967	664.342	0.96763	579.39	0.95505	580.226	0.99846	579.034	0.98621
733.027	0.99967	667.253	0.96763	581.616	0.95505	582.452	0.99846	581.26	0.98621
736.452	0.99967	670.164	0.96763	583.842	0.95505	584.678	0.99846	583.486	0.98621
739.877	0.99967	673.075	0.96763	586.068	0.95505	586.904	0.99846	585.712	0.98621
743.301	0.99967	675.986	0.96763	588.295	0.95505	589.13	0.99846	587.938	0.98621
746.726	0.99967	678.897	0.96763	590.521	0.95505	591.356	0.99846	590.164	0.98621
750.151	0.99967	681.808	0.96763	592.747	0.95505	593.582	0.99846	592.39	0.98621
753.575	0.99967	684.719	0.96763	594.973	0.95505	595.808	0.99846	594.616	0.98621
757	0.99967	687.63	0.96763	597.199	0.95505	598.034	0.99846	596.842	0.98621
760.425	0.99967	690.541	0.96763	599.425	0.95505	600.26	0.99846	599.068	0.98621
763.849	0.99967	693.452	0.96763	601.651	0.95505	602.486	0.99846	601.295	0.98621
767.274	0.99967	696.363	0.96763	603.877	0.95505	604.712	0.99846	603.521	0.98621
770.699	0.99967	699.274	0.96763	606.103	0.95505	606.938	0.99846	605.747	0.98621
774.123	0.99967	702.185	0.96763	608.329	0.95505	609.164	0.99846	607.973	0.98621
777.548	0.99967	705.096	0.96763	610.555	0.95505	611.39	0.99846	610.199	0.98621
780.973	0.99967	708.007	0.96763	612.781	0.95505	613.616	0.99846	612.425	0.98621
784.397	0.99967	710.918	0.96763	615.007	0.95505	615.842	0.99846	614.651	0.98621
787.822	0.99967	713.829	0.96763	617.233	0.95505	618.068	0.99846	616.877	0.98621
791.247	0.99967	714	0.96763	619.459	0.95505	620.295	0.99846	619.103	0.98621
794.671	0.99967	714.2	0.96763	621.685	0.95505	622.521	0.99846	621.329	0.98621
798.096	0.99967	714.4	0.96763	623.911	0.95505	624.747	0.99846	623.555	0.98621
801.521	0.99967	714.6	0.96763	626.137	0.95505	626.973	0.99846	625.781	0.98621
804.945	0.99967	714.8	0.96763	628.363	0.95505	629.199	0.99846	628.007	0.98621
807	0.99967	715	0.96763	630.589	0.95505	631.425	0.99846	630.233	0.98621
807.1	0.99967	715.2	0.96763	632.815	0.95505	633.651	0.99846	632.459	0.98621
807.2	0.99967	715.4	0.96763	635.041	0.95505	635.877	0.99846	634.685	0.98621
807.3	0.99967	715.6	0.96763	637.267	0.95505	638.103	0.99846	636.911	0.98621
807.4	0.99967	715.8	0.96763	639.493	0.95505	640.329	0.99846	639.137	0.98621
807.5	0.99966	716	0.96763	641.719	0.95505	642.555	0.99846	641.363	0.98621
807.6	0.99967	716.2	0.96763	643.945	0.95505	644.781	0.99846	643.589	0.98621
807.7	0.99967	716.4	0.96762	646.171	0.95505	647.007	0.99846	645.815	0.98621
807.8	0.99967	716.6	0.96764	648.397	0.95505	649.233	0.99846	648.041	0.98621
807.9	0.99967	716.74	0.96768	650.623	0.95505	651.459	0.99846	650.267	0.98621
808	0.99967	716.8	0.96768	652.849	0.95505	653.685	0.99846	652.493	0.98621
808.1	0.99966	717	0.96762	655.075	0.95505	655.911	0.99846	654.719	0.98621
808.2	0.99966	717.2	0.96748	657.301	0.95505	658.137	0.99846	656.945	0.98621
808.3	0.99966	717.4	0.96761	659.527	0.95505	660.363	0.99846	659.171	0.98621
808.37	0.99967	717.6	0.9683	661.753	0.95505	662.589	0.99846	661.397	0.98621
808.4	0.99967	717.8	0.96907	663.979	0.95505	664.815	0.99846	663.623	0.98621
808.5	0.99969	718	0.96933	666.205	0.95505	667.041	0.99846	665.849	0.98621
808.6	0.99969	718.2	0.96921	668.432	0.95505	669.267	0.99846	668.075	0.98621
808.7	0.99965	718.4	0.96912	670.658	0.95505	671.493	0.99846	670.301	0.98621
808.8	0.9996	718.6	0.96915	672.884	0.95505	673.719	0.99846	672.527	0.98621
808.9	0.99958	718.8	0.96918	675.11	0.95505	675.945	0.99846	674.753	0.98621
809	0.99966	719	0.96917	677.336	0.95505	678.171	0.99846	676.979	0.98621
809.1	0.99986	719.2	0.96916	679.562	0.95505	680.397	0.99846	679.205	0.98621
809.2	1	719.4	0.96916	681.788	0.95505	682.623	0.99846	681.432	0.98621
809.3	0.99985	719.6	0.96917	684.014	0.95505	684.849	0.99846	683.658	0.98621
809.4	0.9992	719.651	0.96917	686.24	0.95505	687.075	0.99846	685.884	0.98621
809.5	0.99817	719.8	0.96917	688.466	0.95505	689.301	0.99846	688.11	0.98621
809.6	0.99711	720	0.96917	690.692	0.95505	691.527	0.99846	690.336	0.98621
809.7	0.9964	720.2	0.96917	692.918	0.95505	693.753	0.99846	692.562	0.98621
809.8	0.99621	720.4	0.96917	695.144	0.95505	695.979	0.99846	694.788	0.98621
809.9	0.99633	720.6	0.96917	697.37	0.95505	698.205	0.99846	697.014	0.98621
810	0.99653	720.8	0.96917	699.596	0.95505	700.432	0.99846	699.24	0.98621
810.1	0.99663	721	0.96917	701.822	0.95505	702.658	0.99846	701.466	0.98621
810.2	0.99662	721.2	0.96917	704.048	0.95505	704.884	0.99846	703.692	0.98621
810.3	0.99656	721.4	0.96917	706.274	0.95505	707.11	0.99846	705.918	0.98621
810.4	0.99653	721.6	0.96917	708.5	0.95505	709.336	0.99846	708.144	0.98621
810.5	0.99652	721.8	0.96917	710.726	0.95505	711.562	0.99846	710.37	0.98621
810.6	0.99653	722	0.96917	712.952	0.95505	713.788	0.99846	712.596	0.98621
810.7	0.99655	722.2	0.96917	715.178	0.95505	716.014	0.99846	714.822	0.98621
810.8	0.99655	722.4	0.96916	717.404	0.95505	718.24	0.99846	717.048	0.98621
810.9	0.99655	722.562	0.96917	719.63	0.95505	720.466	0.99846	719.274	0.98621
811	0.99654	722.6	0.96917	721.856	0.95505	722.692	0.99846	721.5	0.98621
811.1	0.99654	722.8	0.96917	724.082	0.95505	724.918	0.99846	723.726	0.98621
811.2	0.99654	723	0.96916	726.308	0.95505	727.144	0.99846	725.952	0.98621
811.3	0.99654	723.2	0.96916	728.534	0.95505	729.37	0.99846	728.178	0.98621
811.4	0.99654	723.4	0.96917	730.76	0.95505	731.596	0.99846	730.404	0.98621
811.5	0.99654	723.6	0.96921	732.986	0.95505	733.822	0.99846	732.63	0.98621
811.6	0.99654	723.8	0.96917	735.212	0.95505	736.048	0.99846	734.856	0.98621
811.7	0.99655	724	0.96902	737.438	0.95505	738.274	0.99846	737.082	0.98621
811.795	0.99656	724.2	0.96911	739.664	0.95505	740.5	0.99846	739.308	0.98621
811.8	0.99656	724.4	0.96976	741.89	0.95505	742.726	0.99846	741.534	0.98621
811.9	0.99657	724.6	0.97055	744.116	0.95505	744.952	0.99846	743.76	0.98621
812	0.99655	724.8	0.97087	746.342	0.95505	747.178	0.99846	745.986	0.98621
812.1	0.9965	725	0.97076	748.568	0.95505	749.404	0.99846	748.212	0.98621
812.2	0.99645	725.2	0.97066	750.795	0.95505	751.63	0.99846	750.438	0.98621
812.3	0.99649	725.4	0.97068	753.021	0.95505	753.856	0.99846	752.664	0.98621
812.4	0.99665	725.473	0.97068	755.247	0.95505	756.082	0.99846	754.89	0.98639
812.5	0.99684	725.6	0.97071	757.473	0.95505	758.308	0.99846	757.116	0.98642
812.6	0.99684	725.8	0.97071	759.699	0.95505	760.534	0.99846	759.342	0.98597
812.7	0.99641	726	0.9707	761.925	0.95505	762.76	0.99846	761.568	0.98536
812.8	0.99549	726.2	0.9707	764.151	0.95505	764.986	0.99846	763.795	0.98578
812.9	0.99441	726.4	0.9707	766.377	0.95505	767.212	0.99846	765.6	0.98826
813	0.99351	726.6	0.9707	768.603	0.95505	769.438	0.99846	765.7	0.99187
813.1	0.9931	726.8	0.9707	769.2	0.95505	771.664	0.99846	765.8	0.99187
813.2	0.99311	727	0.9707	769.4	0.95505	773.89	0.99846	765.9	0.99463
813.3	0.99331	727.2	0.9707	769.6	0.95505	776.116	0.99846	766	0.9953
813.4	0.99351	727.4	0.9707	769.8	0.95505	778.342	0.99846	766.021	0.99475
813.5	0.99359	727.6	0.9707	770	0.95505	780.568	0.99846	766.1	0.99424
813.6	0.99355	727.8	0.9707	770.2	0.95505	782.795	0.99846	766.2	0.99422
813.7	0.99338	728	0.9707	770.4	0.95505	784.4	0.99846	766.3	0.9944
813.8	0.99315	728.2	0.9707	770.6	0.95505	784.6	0.9991	766.4	0.99448
813.9	0.99306	728.384	0.9707	770.8	0.95505	784.8	1	766.5	0.99446
814	0.99333	728.4	0.9707	770.829	0.95505	785	0.99896	766.6	0.99441
814.1	0.99412	728.6	0.9707	771	0.95505	785.021	0.99896	766.7	0.9944
814.2	0.9952	728.8	0.9707	771.2	0.95505	785.2	0.99849	766.8	0.99441
814.3	0.9962	729	0.9707	771.4	0.95505	785.4	0.99882	766.9	0.99443
814.4	0.99674	729.2	0.9707	771.6	0.95505	785.6	0.99859	767	0.99443
814.5	0.99679	729.4	0.9707	771.8	0.95505	785.8	0.99751	767.1	0.99442
814.6	0.99663	729.6	0.9707	772	0.95505	786	0.99724	767.2	0.9944
814.7	0.99655	729.8	0.9707	772.2	0.95505	786.2	0.99739	767.3	0.99439
814.8	0.99669	730	0.9707	772.4	0.95505	786.4	0.99734	767.4	0.99445
814.9	0.99681	730.2	0.9707	772.6	0.95505	786.6	0.99735	767.5	0.99452
815	0.99663	730.4	0.9707	772.8	0.95505	786.8	0.99735	767.6	0.99448
815.1	0.99591	730.6	0.9707	773	0.95505	787	0.99735	767.7	0.99417
815.2	0.99484	730.8	0.9707	773.055	0.95505	787.2	0.99735	767.8	0.99364
815.219	0.99484	731	0.9707	773.2	0.95505	787.247	0.99735	767.9	0.99299
815.3	0.99381	731.2	0.9707	773.4	0.95505	787.4	0.99735	768	0.99299
815.4	0.9932	731.295	0.9707	773.6	0.95505	787.6	0.99735	768.1	0.99236
815.5	0.99308	731.4	0.9707	773.8	0.95505	787.8	0.99735	768.2	0.99186
815.6	0.99324	731.6	0.9707	774	0.95505	788	0.99735	768.247	0.9916
815.7	0.99344	731.8	0.9707	774.2	0.95505	788.2	0.99735	768.3	0.99159
815.8	0.99351	732	0.9707	774.4	0.95505	788.4	0.99736	768.4	0.99167
815.9	0.99349	732.2	0.9707	774.6	0.95505	788.6	0.99731	768.5	0.99171
816	0.99343	732.4	0.9707	774.8	0.95505	788.8	0.99742	768.6	0.9917
816.1	0.9934	732.6	0.9707	775	0.95505	789	0.99735	768.7	0.99168
816.2	0.9934	732.8	0.9707	775.2	0.95505	789.2	0.99629	768.8	0.99168
816.3	0.99341	733	0.9707	775.281	0.95505	789.4	0.99589	768.9	0.99168
816.4	0.99342	733.2	0.9707	775.4	0.95505	789.473	0.99589	769	0.99168
816.5	0.99343	733.4	0.9707	775.6	0.95505	789.6	0.99606	769.1	0.99168
816.6	0.99342	733.6	0.9707	775.8	0.95505	789.8	0.99602	769.2	0.99168
816.7	0.99342	733.8	0.9707	776	0.95505	790	0.99602	769.3	0.99168
816.8	0.99342	734	0.9707	776.2	0.95505	790.2	0.99602	769.4	0.99168
816.9	0.99342	734.2	0.9707	776.4	0.95505	790.4	0.99602	769.5	0.99168
817	0.99342	734.205	0.9707	776.6	0.95505	790.6	0.99602	769.6	0.99168
817.1	0.99342	734.4	0.9707	776.8	0.95505	790.8	0.99602	769.7	0.99168
817.2	0.99342	734.6	0.9707	777	0.95505	791	0.99602	769.8	0.99168
817.3	0.99342	734.8	0.9707	777.2	0.95505	791.2	0.99602	769.9	0.99168
817.4	0.99342	735	0.9707	777.4	0.95505	791.4	0.99602	770	0.99168
817.5	0.99342	735.2	0.9707	777.507	0.95505	791.6	0.99602	770.1	0.99168
817.6	0.99342	735.4	0.9707	777.6	0.95505	791.699	0.99602	770.2	0.99168
817.7	0.99342	735.6	0.9707	777.8	0.95505	791.8	0.99602	770.3	0.99168
817.8	0.99342	735.8	0.9707	778	0.95505	792	0.99602	770.4	0.99168
817.9	0.99342	736	0.9707	778.2	0.95505	792.2	0.99602	770.473	0.99168
818	0.99342	736.2	0.9707	778.4	0.95505	792.4	0.99602	770.5	0.99168
818.1	0.99342	736.4	0.9707	778.6	0.95505	792.6	0.99602	770.6	0.99168
818.2	0.99341	736.6	0.9707	778.8	0.95505	792.8	0.99602	770.7	0.99168
818.3	0.99342	736.8	0.9707	779	0.95505	793	0.99602	770.8	0.99168
818.4	0.99343	737	0.9707	779.2	0.95505	793.2	0.99602	770.9	0.99168
818.5	0.99344	737.116	0.9707	779.4	0.95505	793.4	0.99602	771	0.99168
818.6	0.99344	737.2	0.9707	779.6	0.95505	793.6	0.99602	771.1	0.99168
818.644	0.99344	737.4	0.9707	779.733	0.95505	793.8	0.99602	771.2	0.99168
818.7	0.99342	737.6	0.9707	779.8	0.95505	793.925	0.99602	771.3	0.99168
818.8	0.99336	737.8	0.9707	780	0.95505	794	0.99602	771.4	0.99168
818.9	0.99333	738	0.9707	780.2	0.95505	794.2	0.99602	771.5	0.99168
819	0.99338	738.2	0.9707	780.4	0.95505	794.4	0.99603	771.6	0.99168
819.1	0.99357	738.4	0.9707	780.6	0.95505	794.6	0.996	771.7	0.99168
819.2	0.99374	738.6	0.9707	780.8	0.95505	794.8	0.99603	771.8	0.99168
819.3	0.99368	738.8	0.9707	781	0.95505	795	0.99614	771.9	0.99168
819.4	0.99315	739	0.9707	781.2	0.95505	795.2	0.99525	772	0.99168
819.5	0.99217	739.2	0.9707	781.4	0.95505	795.4	0.99455	772.1	0.99168
819.6	0.99109	739.4	0.9707	781.6	0.95505	795.6	0.99471	772.2	0.99168
819.7	0.99027	739.6	0.9707	781.8	0.95505	795.8	0.99471	772.3	0.99168
819.8	0.98997	739.8	0.9707	781.959	0.95505	796	0.99469	772.4	0.99168
819.9	0.99004	740	0.9707	782	0.95505	796.151	0.9947	772.5	0.99168
820	0.99025	740.027	0.9707	782.2	0.95505	796.2	0.9947	772.6	0.99169
820.1	0.99037	740.2	0.9707	782.4	0.95505	796.4	0.9947	772.699	0.99169
820.2	0.99038	740.4	0.9707	782.6	0.95505	796.6	0.9947	772.7	0.99166
820.3	0.99033	740.6	0.9707	782.8	0.95505	796.8	0.9947	772.8	0.99165
820.4	0.99028	740.8	0.9707	783	0.95505	797	0.9947	772.9	0.99169
820.5	0.99027	741	0.9707	783.2	0.95505	797.2	0.9947	773	0.99177
820.6	0.99028	741.2	0.9707	783.4	0.95505	797.4	0.9947	773.1	0.99177
820.7	0.9903	741.4	0.9707	783.6	0.95505	797.6	0.9947	773.2	0.99152
820.8	0.99032	741.6	0.9707	783.8	0.95505	797.8	0.99469	773.3	0.99102
820.9	0.99033	741.8	0.97071	784	0.95505	798	0.9947	773.4	0.99039
821	0.99031	742	0.97071	784.185	0.95505	798.2	0.9947	773.5	0.98974
821.1	0.99026	742.2	0.97069	784.2	0.95505	798.377	0.99466	773.6	0.9892
821.2	0.99021	742.4	0.97066	784.4	0.95505	798.4	0.99466	773.7	0.98889
821.3	0.99023	742.6	0.97073	784.6	0.95505	798.6	0.99482	773.8	0.98884
821.4	0.99036	742.8	0.97086	784.8	0.95505	798.8	0.99443	773.9	0.98892
821.5	0.99057	742.938	0.97065	785	0.95505	799	0.99336	774	0.98897
821.6	0.99062	743	0.97065	785.2	0.95505	799.2	0.99319	774.1	0.98897
821.7	0.9903	743.2	0.96991	785.4	0.95505	799.4	0.99408	774.2	0.98895
821.8	0.98946	743.4	0.96919	785.6	0.95505	799.6	0.99491	774.3	0.98894
821.9	0.98837	743.6	0.969	785.8	0.95505	799.8	0.99464	774.4	0.98894
822	0.98741	743.8	0.96914	786	0.95505	800	0.99356	774.5	0.98895
822.068	0.98691	744	0.96921	786.2	0.95505	800.2	0.99325	774.6	0.98895
822.1	0.98691	744.2	0.96918	786.4	0.95505	800.4	0.9934	774.7	0.98895
822.2	0.98686	744.4	0.96916	786.411	0.95505	800.6	0.99336	774.8	0.98895
822.3	0.98704	744.6	0.96916	786.6	0.95505	800.603	0.99336	774.9	0.98895
822.4	0.98722	744.8	0.96917	786.8	0.95505	800.8	0.99336	774.925	0.98895
822.5	0.98727	745	0.96917	787	0.95505	801	0.99337	775	0.98895
822.6	0.98723	745.2	0.96916	787.2	0.95505	801.2	0.99337	775.1	0.98895
822.7	0.98718	745.4	0.96917	787.4	0.95505	801.4	0.99337	775.2	0.98895
822.8	0.98715	745.6	0.96917	787.6	0.95505	801.6	0.99337	775.3	0.98895
822.9	0.98716	745.8	0.96917	787.8	0.95505	801.8	0.99337	775.4	0.98895
823	0.98717	745.849	0.96917	788	0.95505	802	0.99337	775.5	0.98895
823.1	0.98718	746	0.96917	788.2	0.95505	802.2	0.99337	775.6	0.98895
823.2	0.98718	746.2	0.96917	788.4	0.95505	802.4	0.99337	775.7	0.98895
823.3	0.98718	746.4	0.96917	788.6	0.95505	802.6	0.99337	775.8	0.98895
823.4	0.98718	746.6	0.96917	788.637	0.95505	802.8	0.99337	775.9	0.98895
823.5	0.98717	746.8	0.96917	788.8	0.95505	802.829	0.99337	776	0.98895
823.6	0.98717	747	0.96917	789	0.95505	803	0.99337	776.1	0.98895
823.7	0.98718	747.2	0.96917	789.2	0.95505	803.2	0.99337	776.2	0.98895
823.8	0.98718	747.4	0.96917	789.4	0.95505	803.4	0.99338	776.3	0.98895
823.9	0.98718	747.6	0.96917	789.6	0.95505	803.6	0.99333	776.4	0.98895
824	0.98718	747.8	0.96917	789.8	0.95505	803.8	0.99344	776.5	0.98895
824.1	0.98718	748	0.96917	790	0.95505	804	0.99336	776.6	0.98895
824.2	0.98718	748.2	0.96917	790.2	0.95505	804.2	0.99229	776.7	0.98894
824.3	0.98718	748.4	0.96917	790.4	0.95505	804.4	0.99191	776.8	0.98894
824.4	0.98718	748.6	0.96917	790.6	0.95505	804.6	0.99208	776.9	0.98894
824.5	0.98718	748.76	0.96917	790.8	0.95505	804.8	0.99204	777	0.98895
824.6	0.98718	748.8	0.96917	790.863	0.95505	805	0.99204	777.1	0.98896
824.7	0.98718	749	0.96917	791	0.95505	805.055	0.99204	777.151	0.98894
824.8	0.98718	749.2	0.96917	791.2	0.95505	805.2	0.99204	777.2	0.98891
824.9	0.98718	749.4	0.96917	791.4	0.95505	805.4	0.99204	777.3	0.98891
825	0.98718	749.6	0.96917	791.6	0.95505	805.6	0.99204	777.4	0.98901
825.1	0.98718	749.8	0.96917	791.8	0.95505	805.8	0.99204	777.5	0.98912
825.2	0.98718	750	0.96916	792	0.95505	806	0.99204	777.6	0.98901
825.3	0.98718	750.2	0.96916	792.2	0.95505	806.2	0.99204	777.7	0.98847
825.4	0.98718	750.4	0.96918	792.4	0.95505	806.4	0.99204	777.8	0.98782
825.493	0.98718	750.6	0.96917	792.6	0.95505	806.6	0.99204	777.9	0.98759
825.5	0.98718	750.8	0.96914	792.8	0.95505	806.8	0.992	778	0.988
825.6	0.98718	751	0.96913	793	0.95505	807	0.99216	778.1	0.98869
825.7	0.98718	751.2	0.96926	793.089	0.95505	807.2	0.99185	778.2	0.98918
825.8	0.98718	751.4	0.96932	793.2	0.95505	807.281	0.99185	778.3	0.98928
825.9	0.98718	751.6	0.96888	793.4	0.95505	807.4	0.99077	778.4	0.98897
826	0.98718	751.671	0.96888	793.6	0.95505	807.6	0.99063	778.5	0.98833
826.1	0.98718	751.8	0.96806	793.8	0.95505	807.8	0.99075	778.6	0.98772
826.2	0.98718	752	0.96752	794	0.95505	808	0.9907	778.7	0.98763
826.3	0.98718	752.2	0.96751	794.2	0.95505	808.2	0.99071	778.8	0.98814
826.4	0.98718	752.4	0.96766	794.4	0.95505	808.4	0.99071	778.9	0.9888
826.5	0.98718	752.6	0.96767	794.6	0.95505	808.6	0.99071	779	0.9891
826.6	0.98718	752.8	0.96763	794.8	0.95505	808.8	0.99071	779.1	0.9891
826.7	0.98718	753	0.96762	795	0.95505	809	0.99071	779.2	0.98905
826.8	0.98718	753.2	0.96763	795.2	0.95505	809.2	0.99071	779.3	0.98894
826.9	0.98718	753.4	0.96763	795.315	0.95505	809.4	0.99071	779.377	0.98898
827	0.98718	753.6	0.96763	795.4	0.95505	809.507	0.99071	779.4	0.98901
827.1	0.98718	753.8	0.96763	795.6	0.95505	809.6	0.99071	779.5	0.98882
827.2	0.98718	754	0.96763	795.8	0.95505	809.8	0.99071	779.6	0.98835
827.3	0.98718	754.2	0.96763	796	0.95505	810	0.99071	779.7	0.98771
827.4	0.98718	754.4	0.96763	796.2	0.95505	810.2	0.99071	779.8	0.98706
827.5	0.98718	754.582	0.96763	796.4	0.95505	810.4	0.99071	779.9	0.9865
827.6	0.98718	754.6	0.96763	796.6	0.95505	810.6	0.99071	780	0.98617
827.7	0.98718	754.8	0.96763	796.8	0.95505	810.8	0.99071	780.1	0.9861
827.8	0.98718	755	0.96763	797	0.95505	811	0.99071	780.2	0.98617
827.9	0.98718	755.2	0.96763	797.2	0.95505	811.2	0.99071	780.3	0.98623
828	0.98718	755.4	0.96763	797.4	0.95505	811.4	0.99071	780.4	0.98623
828.1	0.98718	755.6	0.96763	797.541	0.95505	811.6	0.99071	780.5	0.98621
828.2	0.98718	755.8	0.96763	797.6	0.95505	811.733	0.99071	780.6	0.9862
828.3	0.98718	756	0.96763	797.8	0.95505	811.8	0.99071	780.7	0.9862
828.4	0.98718	756.2	0.96763	798	0.95505	812	0.99071	780.8	0.98621
828.5	0.98717	756.4	0.96763	798.2	0.95505	812.2	0.99071	780.9	0.98621
828.6	0.98717	756.6	0.96763	798.4	0.95505	812.4	0.99071	781	0.98621
828.7	0.98717	756.8	0.96763	798.6	0.95505	812.6	0.99071	781.1	0.98621
828.8	0.98719	757	0.96763	798.8	0.95505	812.8	0.99071	781.2	0.98621
828.9	0.9872	757.2	0.96763	799	0.95505	813	0.99071	781.3	0.98621
828.918	0.9872	757.4	0.96763	799.2	0.95506	813.2	0.99071	781.4	0.98621
829	0.98719	757.493	0.96763	799.4	0.95505	813.4	0.99071	781.5	0.98621
829.1	0.98715	757.6	0.96763	799.6	0.95505	813.6	0.99071	781.6	0.98621
829.2	0.9871	757.8	0.96763	799.767	0.95508	813.8	0.99071	781.603	0.98621
829.3	0.98709	758	0.96764	799.8	0.95508	813.959	0.99071	781.7	0.98621
829.4	0.9872	758.2	0.96764	800	0.95496	814	0.99071	781.8	0.98621
829.5	0.98741	758.4	0.96762	800.2	0.95522	814.2	0.99072	781.9	0.98621
829.6	0.98751	758.6	0.96759	800.4	0.9561	814.4	0.99067	782	0.98621
829.7	0.98727	758.8	0.96767	800.6	0.95622	814.6	0.9908	782.1	0.98621
829.8	0.98651	759	0.9678	800.8	0.95612	814.8	0.99065	782.2	0.98621
829.9	0.98545	759.2	0.96757	801	0.95615	815	0.98957	782.3	0.98621
830	0.98443	759.4	0.96682	801.2	0.95615	815.2	0.98926	782.4	0.98621
830.1	0.98384	759.6	0.9661	801.4	0.95615	815.4	0.98943	782.5	0.98621
830.2	0.98372	759.8	0.96594	801.6	0.95615	815.6	0.98937	782.6	0.98621
830.3	0.98388	760	0.96608	801.8	0.95615	815.8	0.98936	782.7	0.98621
830.4	0.98407	760.2	0.96614	801.993	0.95615	816	0.98953	782.8	0.98621
830.5	0.98414	760.4	0.96611	802	0.95615	816.185	0.9889	782.9	0.98621
830.6	0.98412	760.404	0.96611	802.2	0.95615	816.2	0.9889	783	0.98621
830.7	0.98406	760.6	0.96609	802.4	0.95615	816.4	0.98796	783.1	0.98621
830.8	0.98403	760.8	0.96609	802.6	0.95615	816.6	0.98803	783.2	0.98621
830.9	0.98403	761	0.9661	802.8	0.95615	816.8	0.98808	783.3	0.98621
831	0.98405	761.2	0.9661	803	0.95615	817	0.98805	783.4	0.98621
831.1	0.98406	761.4	0.9661	803.2	0.95615	817.2	0.98806	783.5	0.98621
831.2	0.98406	761.6	0.9661	803.4	0.95615	817.4	0.98806	783.6	0.98621
831.3	0.98406	761.8	0.9661	803.6	0.95615	817.6	0.98806	783.7	0.98621
831.4	0.98405	762	0.9661	803.8	0.95615	817.8	0.98806	783.8	0.9862
831.5	0.98405	762.2	0.9661	804	0.95615	818	0.98806	783.829	0.98619
831.6	0.98405	762.4	0.9661	804.2	0.95615	818.2	0.98806	783.9	0.9862
831.7	0.98405	762.6	0.9661	804.219	0.95615	818.4	0.98806	784	0.98625
831.8	0.98407	762.8	0.9661	804.4	0.95615	818.411	0.98806	784.1	0.98629
831.9	0.98408	763	0.9661	804.6	0.95615	818.6	0.98806	784.2	0.98619
832	0.98407	763.2	0.9661	804.8	0.95615	818.8	0.98806	784.3	0.98584
832.1	0.98403	763.315	0.9661	805	0.95615	819	0.98806	784.4	0.98524
832.2	0.98398	763.4	0.9661	805.2	0.95615	819.2	0.98806	784.5	0.9844
832.3	0.98397	763.6	0.96611	805.4	0.95615	819.4	0.98806	784.6	0.9836
832.342	0.98397	763.8	0.9661	805.6	0.95615	819.6	0.98806	784.7	0.98341
832.4	0.98407	764	0.96607	805.8	0.95615	819.8	0.98806	784.8	0.98427
832.5	0.98428	764.2	0.96606	806	0.95615	820	0.98806	784.9	0.98556
832.6	0.98439	764.4	0.96618	806.2	0.95615	820.2	0.98806	785	0.98627
832.7	0.98418	764.6	0.96625	806.4	0.95615	820.4	0.98805	785.1	0.98592
832.8	0.98346	764.8	0.96585	806.445	0.95615	820.6	0.98806	785.2	0.98512
832.9	0.9824	765	0.96504	806.6	0.95615	820.637	0.98806	785.3	0.98457
833	0.98137	765.2	0.96446	806.8	0.95615	820.8	0.98806	785.4	0.98452
833.1	0.98074	765.4	0.96443	807	0.95615	821	0.98802	785.5	0.98483
833.2	0.9806	765.6	0.96458	807.2	0.95615	821.2	0.98817	785.6	0.98536
833.3	0.98074	765.8	0.9646	807.4	0.95615	821.4	0.9879	785.7	0.98592
833.4	0.98094	766	0.96456	807.6	0.95615	821.6	0.98682	785.8	0.98592
833.5	0.98102	766.2	0.96455	807.8	0.95615	821.8	0.98663	785.9	0.98631
833.6	0.981	766.226	0.96455	808	0.95615	822	0.98677	786	0.98643
833.7	0.98094	766.4	0.96456	808.2	0.95615	822.2	0.98672	786.055	0.98629
833.8	0.98091	766.6	0.96457	808.4	0.95615	822.4	0.98673	786.1	0.98593
833.9	0.98091	766.8	0.96456	808.6	0.95615	822.6	0.98673	786.2	0.9854
834	0.98092	767	0.96456	808.671	0.95615	822.8	0.98673	786.3	0.98478
834.1	0.98093	767.2	0.96456	808.8	0.95615	822.863	0.98673	786.4	0.98416
834.2	0.98094	767.4	0.96456	809	0.95615	823	0.98673	786.5	0.98365
834.3	0.98093	767.6	0.96456	809.2	0.95615	823.2	0.98673	786.6	0.98339
834.4	0.98093	767.8	0.96456	809.4	0.95615	823.4	0.98673	786.7	0.98338
834.5	0.98093	768	0.96456	809.6	0.95615	823.6	0.98673	786.8	0.98346
834.6	0.98093	768.2	0.96456	809.8	0.95615	823.8	0.98673	786.9	0.9835
834.7	0.98093	768.4	0.96456	810	0.95615	824	0.98673	787	0.98349
834.8	0.98093	768.6	0.96456	810.2	0.95615	824.2	0.98674	787.1	0.98347
834.9	0.98093	768.8	0.96456	810.4	0.95615	824.4	0.98669	787.2	0.98346
835	0.98093	769	0.96456	810.6	0.95615	824.6	0.98682	787.3	0.98347
835.1	0.98093	769.137	0.96456	810.8	0.95615	824.8	0.98666	787.4	0.98347
835.2	0.98093	769.2	0.96456	810.897	0.95615	825	0.98558	787.5	0.98347
835.3	0.98093	769.4	0.96456	811	0.95615	825.089	0.98558	787.6	0.98347
835.4	0.98093	769.6	0.96456	811.2	0.95615	825.2	0.98529	787.7	0.98347
835.5	0.98093	769.8	0.96456	811.4	0.95615	825.4	0.98544	787.8	0.98347
835.6	0.98093	770	0.96456	811.6	0.95614	825.6	0.9854	787.9	0.98347
835.7	0.98093	770.2	0.96456	811.8	0.95616	825.8	0.9854	788	0.98347
835.767	0.98093	770.4	0.96456	812	0.95614	826	0.9854	788.1	0.98347
835.8	0.98093	770.6	0.96456	812.2	0.95605	826.2	0.9854	788.2	0.98347
835.9	0.98093	770.8	0.96457	812.4	0.95676	826.4	0.9854	788.281	0.98347
836	0.98093	771	0.96457	812.6	0.95736	826.6	0.9854	788.3	0.98347
836.1	0.98093	771.2	0.96455	812.8	0.95723	826.8	0.9854	788.4	0.98347
836.2	0.98093	771.4	0.96452	813	0.95723	827	0.9854	788.5	0.98347
836.3	0.98093	771.6	0.96461	813.123	0.95725	827.2	0.9854	788.6	0.98347
836.4	0.98093	771.8	0.96473	813.2	0.95725	827.315	0.9854	788.7	0.98347
836.5	0.98093	772	0.96446	813.4	0.95724	827.4	0.9854	788.8	0.98347
836.6	0.98093	772.048	0.96446	813.6	0.95724	827.6	0.9854	788.9	0.98347
836.7	0.98093	772.2	0.96369	813.8	0.95724	827.8	0.9854	789	0.98347
836.8	0.98093	772.4	0.963	814	0.95724	828	0.9854	789.1	0.98347
836.9	0.98093	772.6	0.96287	814.2	0.95724	828.2	0.9854	789.2	0.98347
837	0.98093	772.8	0.96302	814.4	0.95724	828.4	0.9854	789.3	0.98347
837.1	0.98093	773	0.96307	814.6	0.95724	828.6	0.9854	789.4	0.98347
837.2	0.98093	773.2	0.96304	814.8	0.95724	828.8	0.9854	789.5	0.98347
837.3	0.98093	773.4	0.96302	815	0.95724	829	0.9854	789.6	0.98347
837.4	0.98093	773.6	0.96302	815.2	0.95724	829.2	0.9854	789.7	0.98347
837.5	0.98093	773.8	0.96303	815.349	0.95724	829.4	0.98541	789.8	0.98347
837.6	0.98093	774	0.96303	815.4	0.95724	829.541	0.98538	789.9	0.98347
837.7	0.98093	774.2	0.96303	815.6	0.95724	829.6	0.98538	790	0.98347
837.8	0.98093	774.4	0.96303	815.8	0.95724	829.8	0.98542	790.1	0.98348
837.9	0.98093	774.6	0.96303	816	0.95724	830	0.9855	790.2	0.98348
838	0.98093	774.8	0.96303	816.2	0.95724	830.2	0.98459	790.3	0.98348
838.1	0.98093	774.959	0.96303	816.4	0.95724	830.4	0.98393	790.4	0.98346
838.2	0.98093	775	0.96303	816.6	0.95724	830.6	0.98409	790.5	0.98344
838.3	0.98092	775.2	0.96303	816.8	0.95724	830.8	0.98408	790.507	0.98347
838.4	0.98093	775.4	0.96303	817	0.95724	831	0.98407	790.6	0.98356
838.5	0.98095	775.6	0.96303	817.2	0.95724	831.2	0.98408	790.7	0.98356
838.6	0.98096	775.8	0.96303	817.4	0.95724	831.4	0.98407	790.8	0.98335
838.7	0.98094	776	0.96303	817.575	0.95724	831.6	0.98407	790.9	0.98287
838.8	0.9809	776.2	0.96303	817.6	0.95724	831.767	0.98407	791	0.98225
838.9	0.98085	776.4	0.96303	817.8	0.95724	831.8	0.98407	791.1	0.9816
839	0.98086	776.6	0.96303	818	0.95724	832	0.98407	791.2	0.98104
839.1	0.98098	776.8	0.96303	818.2	0.95724	832.2	0.98408	791.3	0.9807
839.192	0.98119	777	0.96303	818.4	0.95724	832.4	0.98407	791.4	0.98063
839.2	0.98119	777.2	0.96303	818.6	0.95724	832.6	0.98404	791.5	0.9807
839.3	0.98126	777.4	0.96303	818.8	0.95724	832.8	0.9842	791.6	0.98076
839.4	0.98097	777.6	0.96303	819	0.95724	833	0.98381	791.7	0.98076
839.5	0.98016	777.8	0.96304	819.2	0.95724	833.2	0.98275	791.8	0.98074
839.6	0.97908	777.87	0.96304	819.4	0.95724	833.4	0.98268	791.9	0.98072
839.7	0.97809	778	0.96302	819.6	0.95724	833.6	0.98278	792	0.98073
839.8	0.97755	778.2	0.96298	819.8	0.95724	833.8	0.98274	792.1	0.98074
839.9	0.97748	778.4	0.96306	819.801	0.95724	833.993	0.98275	792.2	0.98074
840	0.97766	778.6	0.96319	820	0.95724	834	0.98275	792.3	0.98074
840.1	0.97785	778.8	0.96298	820.2	0.95724	834.2	0.98275	792.4	0.98073
840.2	0.97792	779	0.96224	820.4	0.95724	834.4	0.98274	792.5	0.98073
840.3	0.97789	779.2	0.96151	820.6	0.95724	834.6	0.98275	792.6	0.98073
840.4	0.97782	779.4	0.96133	820.8	0.95724	834.8	0.98275	792.7	0.98073
840.5	0.97774	779.6	0.96147	821	0.95724	835	0.98275	792.733	0.98073
840.6	0.9777	779.8	0.96154	821.2	0.95724	835.2	0.98275	792.8	0.98073
840.7	0.97775	780	0.96151	821.4	0.95724	835.4	0.98275	792.9	0.98073
840.8	0.97792	780.2	0.96148	821.6	0.95724	835.6	0.98275	793	0.98073
840.9	0.97812	780.4	0.96149	821.8	0.95724	835.8	0.98275	793.1	0.98073
841	0.9781	780.6	0.9615	822	0.95724	836	0.98274	793.2	0.98073
841.1	0.97765	780.781	0.9615	822.027	0.95724	836.2	0.98275	793.3	0.98073
841.2	0.97672	780.8	0.9615	822.2	0.95724	836.219	0.98275	793.4	0.98073
841.3	0.97563	781	0.96149	822.4	0.95724	836.4	0.98274	793.5	0.98073
841.4	0.97475	781.2	0.96149	822.6	0.95724	836.6	0.98274	793.6	0.98073
841.5	0.97438	781.4	0.96149	822.8	0.95724	836.8	0.98275	793.7	0.98073
841.6	0.9744	781.6	0.96149	823	0.95724	837	0.98271	793.8	0.98073
841.7	0.9746	781.8	0.96149	823.2	0.95724	837.2	0.9828	793.9	0.98073
841.8	0.97475	782	0.96149	823.4	0.95724	837.4	0.98278	794	0.98073
841.9	0.97477	782.2	0.96149	823.6	0.95724	837.6	0.98175	794.1	0.98073
842	0.97473	782.4	0.96149	823.8	0.95724	837.8	0.98128	794.2	0.98073
842.1	0.97468	782.6	0.96149	824	0.95724	838	0.98145	794.3	0.98073
842.2	0.97466	782.8	0.96149	824.2	0.95724	838.2	0.98142	794.4	0.98073
842.3	0.97467	783	0.96149	824.253	0.95724	838.4	0.98141	794.5	0.98073
842.4	0.97468	783.2	0.96149	824.4	0.95724	838.445	0.98141	794.6	0.98073
842.5	0.97469	783.4	0.96149	824.6	0.95724	838.6	0.98142	794.7	0.98073
842.6	0.97469	783.6	0.96149	824.8	0.95724	838.8	0.98142	794.8	0.98073
842.616	0.97469	783.692	0.96149	825	0.95724	839	0.98142	794.9	0.98073
842.7	0.97469	783.8	0.96149	825.2	0.95724	839.2	0.98142	794.959	0.98073
842.8	0.97469	784	0.96149	825.4	0.95724	839.4	0.98143	795	0.98073
842.9	0.97468	784.2	0.96149	825.6	0.95724	839.6	0.98139	795.1	0.98073
843	0.97469	784.4	0.96149	825.8	0.95724	839.8	0.98144	795.2	0.98073
843.1	0.97469	784.6	0.96149	826	0.95724	840	0.98152	795.3	0.98073
843.2	0.97469	784.8	0.96149	826.2	0.95724	840.2	0.9806	795.4	0.98073
843.3	0.97469	785	0.96149	826.4	0.95724	840.4	0.97995	795.5	0.98073
843.4	0.97469	785.2	0.96149	826.479	0.95724	840.6	0.98011	795.6	0.98073
843.5	0.97469	785.4	0.96149	826.6	0.95724	840.671	0.98011	795.7	0.98073
843.6	0.97469	785.6	0.96149	826.8	0.95724	840.8	0.9801	795.8	0.98073
843.7	0.97469	785.8	0.96149	827	0.95724	841	0.98008	795.9	0.98073
843.8	0.97469	786	0.96149	827.2	0.95724	841.2	0.98009	796	0.98073
843.9	0.97469	786.2	0.96149	827.4	0.95724	841.4	0.98009	796.1	0.98073
844	0.97469	786.4	0.96149	827.6	0.95724	841.6	0.98009	796.2	0.98073
844.1	0.97469	786.6	0.96149	827.8	0.95724	841.8	0.98009	796.3	0.98073
844.2	0.97469	786.603	0.96149	828	0.95724	842	0.98009	796.4	0.98073
844.3	0.97469	786.8	0.96149	828.2	0.95724	842.2	0.98009	796.5	0.98073
844.4	0.97469	787	0.96149	828.4	0.95724	842.4	0.98009	796.6	0.98073
844.5	0.97469	787.2	0.96149	828.6	0.95724	842.6	0.98009	796.7	0.98073
844.6	0.97469	787.4	0.9615	828.705	0.95724	842.8	0.98009	796.8	0.98073
844.7	0.97469	787.6	0.96151	828.8	0.95724	842.897	0.98009	796.9	0.98073
844.8	0.97469	787.8	0.96148	829	0.95724	843	0.98009	797	0.98073
844.9	0.97469	788	0.96145	829.2	0.95724	843.2	0.98009	797.1	0.98074
845	0.97469	788.2	0.96152	829.4	0.95724	843.4	0.98009	797.185	0.98073
845.1	0.97469	788.4	0.96166	829.6	0.95724	843.6	0.98009	797.2	0.98073
845.2	0.97469	788.6	0.96146	829.8	0.95724	843.8	0.98009	797.3	0.98073
845.3	0.97469	788.8	0.96071	830	0.95724	844	0.98009	797.4	0.98074
845.4	0.97469	789	0.95998	830.2	0.95724	844.2	0.9801	797.5	0.98074
845.5	0.97469	789.2	0.9598	830.4	0.95724	844.4	0.98005	797.6	0.98073
845.6	0.97469	789.4	0.95994	830.6	0.95727	844.6	0.98018	797.7	0.98071
845.7	0.97469	789.514	0.96001	830.8	0.95713	844.8	0.98001	797.8	0.98071
845.8	0.97468	789.6	0.96001	830.932	0.95747	845	0.97893	797.9	0.98077
845.9	0.97468	789.8	0.95997	831	0.95747	845.123	0.97865	798	0.98084
846	0.97468	790	0.95995	831.2	0.95834	845.2	0.97865	798.1	0.98078
846.041	0.97468	790.2	0.95996	831.4	0.95842	845.4	0.9788	798.2	0.98045
846.1	0.97469	790.4	0.95996	831.6	0.95819	845.6	0.97876	798.3	0.9799
846.2	0.9747	790.6	0.95996	831.8	0.95862	845.8	0.97876	798.4	0.97925
846.3	0.97471	790.8	0.95996	832	0.95946	846	0.97876	798.5	0.97862
846.4	0.97469	791	0.95996	832.2	0.95945	846.2	0.97876	798.6	0.97814
846.5	0.97464	791.2	0.95996	832.4	0.95951	846.4	0.97876	798.7	0.97791
846.6	0.9746	791.4	0.95996	832.6	0.95913	846.6	0.97876	798.8	0.97791
846.7	0.97462	791.6	0.95996	832.8	0.95826	846.8	0.97876	798.9	0.97799
846.8	0.97477	791.8	0.95996	833	0.95822	847	0.97877	799	0.97803
846.9	0.97497	792	0.95996	833.158	0.95904	847.2	0.97875	799.1	0.97801
847	0.975	792.2	0.95996	833.2	0.95904	847.349	0.97875	799.2	0.97801
847.1	0.97463	792.4	0.95996	833.4	0.95954	847.4	0.97875	799.3	0.97799
847.2	0.97375	792.425	0.95996	833.6	0.95941	847.6	0.9789	799.4	0.97799
847.3	0.97266	792.6	0.95996	833.8	0.95942	847.8	0.97812	799.411	0.97799
847.4	0.97172	792.8	0.95996	834	0.95943	848	0.97731	799.5	0.978
847.5	0.97127	793	0.95996	834.2	0.95943	848.2	0.97744	799.6	0.978
847.6	0.97126	793.2	0.95996	834.4	0.95943	848.4	0.97745	799.7	0.978
847.7	0.97145	793.4	0.95996	834.6	0.95943	848.6	0.97742	799.8	0.97799
847.8	0.97162	793.6	0.95996	834.8	0.95943	848.8	0.97744	799.9	0.97799
847.9	0.97165	793.8	0.95996	835	0.95943	849	0.97743	800	0.978
848	0.97161	794	0.95996	835.2	0.95943	849.2	0.97739	800.1	0.978
848.1	0.97156	794.2	0.95996	835.384	0.95943	849.4	0.97762	800.2	0.978
848.2	0.97154	794.4	0.95996	835.4	0.95943	849.575	0.97692	800.3	0.978
848.3	0.97155	794.6	0.95996	835.6	0.95943	849.6	0.97692	800.4	0.978
848.4	0.97156	794.8	0.95996	835.8	0.95943	849.8	0.97615	800.5	0.978
848.5	0.97157	795	0.95996	836	0.95943	850	0.97733	800.6	0.978
848.6	0.97157	795.2	0.95996	836.2	0.95943	850.2	0.97675	800.7	0.978
848.7	0.97157	795.336	0.95996	836.4	0.95943	850.4	0.97592	800.8	0.978
848.8	0.97156	795.4	0.95996	836.6	0.95943	850.6	0.97614	800.9	0.978
848.9	0.97156	795.6	0.95996	836.8	0.95943	850.8	0.97612	801	0.978
849	0.97156	795.8	0.95996	837	0.95943	851	0.9761	801.1	0.978
849.1	0.97156	796	0.95996	837.2	0.95943	851.2	0.97611	801.2	0.978
849.2	0.97156	796.2	0.95996	837.4	0.95943	851.4	0.97611	801.3	0.978
849.3	0.97156	796.4	0.95996	837.6	0.95943	851.6	0.97611	801.4	0.978
849.4	0.97156	796.6	0.95996	837.61	0.95943	851.8	0.97606	801.5	0.978
849.466	0.97156	796.8	0.95996	837.8	0.95943	851.801	0.97606	801.6	0.978
849.5	0.97156	797	0.95996	838	0.95943	852	0.97626	801.637	0.978
849.6	0.97156	797.2	0.95996	838.2	0.95943	852.2	0.97582	801.7	0.978
849.7	0.97156	797.4	0.95996	838.4	0.95943	852.4	0.97478	801.8	0.978
849.8	0.97156	797.6	0.95996	838.6	0.95943	852.6	0.97571	801.9	0.978
849.9	0.97157	797.8	0.95996	838.8	0.95943	852.8	0.97629	802	0.978
850	0.97157	798	0.95996	839	0.95943	853	0.97604	802.1	0.978
850.1	0.97156	798.2	0.95996	839.2	0.95943	853.2	0.97611	802.2	0.978
850.2	0.97156	798.247	0.95996	839.4	0.95943	853.4	0.97624	802.3	0.978
850.3	0.97156	798.4	0.95996	839.6	0.95943	853.6	0.97539	802.4	0.978
850.4	0.97156	798.6	0.95996	839.8	0.95943	853.8	0.97464	802.5	0.978
850.5	0.97157	798.8	0.95996	839.836	0.95943	854	0.97479	802.6	0.978
850.6	0.97159	799	0.95996	840	0.95943	854.027	0.97479	802.7	0.978
850.7	0.97158	799.2	0.95996	840.2	0.95943	854.2	0.97479	802.8	0.978
850.8	0.97155	799.4	0.95996	840.4	0.95943	854.4	0.97477	802.9	0.978
850.9	0.97149	799.6	0.95996	840.6	0.95943	854.6	0.97478	803	0.978
851	0.97148	799.8	0.95996	840.8	0.95943	854.8	0.97478	803.1	0.978
851.1	0.97157	800	0.95996	841	0.95943	855	0.97478	803.2	0.978
851.2	0.97177	800.2	0.95996	841.2	0.95943	855.2	0.97478	803.3	0.978
851.3	0.9719	800.4	0.95996	841.4	0.95944	855.4	0.97478	803.4	0.978
851.4	0.97173	800.6	0.95996	841.6	0.9594	855.6	0.97478	803.5	0.978
851.5	0.97105	800.8	0.95996	841.8	0.95949	855.8	0.97478	803.6	0.978
851.6	0.97001	801	0.95996	842	0.95939	856	0.97478	803.7	0.978
851.7	0.96896	801.158	0.95996	842.062	0.95939	856.2	0.97478	803.8	0.978
851.8	0.96828	801.2	0.95996	842.2	0.95852	856.253	0.97478	803.863	0.978
851.9	0.96811	801.4	0.95996	842.4	0.95813	856.4	0.97478	803.9	0.978
852	0.96824	801.6	0.95996	842.6	0.95867	856.6	0.97478	804	0.978
852.1	0.96844	801.8	0.95996	842.8	0.9595	856.8	0.97479	804.1	0.978
852.2	0.96853	802	0.95996	843	0.95956	857	0.97475	804.2	0.97799
852.3	0.96851	802.2	0.95996	843.2	0.9586	857.2	0.97484	804.3	0.97799
852.4	0.96846	802.4	0.95996	843.4	0.95861	857.4	0.9748	804.4	0.97799
852.5	0.96842	802.6	0.95996	843.6	0.95952	857.6	0.97376	804.5	0.978
852.6	0.96842	802.8	0.95996	843.8	0.95946	857.8	0.97332	804.6	0.978
852.7	0.96843	803	0.95996	844	0.9594	858	0.97349	804.7	0.97799
852.8	0.96844	803.2	0.95996	844.2	0.95944	858.2	0.97345	804.8	0.97799
852.89	0.96845	803.4	0.95996	844.288	0.95944	858.4	0.97345	804.9	0.97799
852.9	0.96845	803.6	0.95996	844.4	0.95943	858.479	0.97345	805	0.978
853	0.96845	803.8	0.95996	844.6	0.95943	858.6	0.97345	805.1	0.97801
853.1	0.96844	804	0.95996	844.8	0.95943	858.8	0.97345	805.2	0.978
853.2	0.96844	804.068	0.95996	845	0.95943	859	0.97345	805.3	0.97797
853.3	0.96844	804.2	0.95996	845.2	0.95943	859.2	0.97345	805.4	0.97795
853.4	0.96844	804.4	0.95996	845.4	0.95943	859.4	0.97345	805.5	0.97802
853.5	0.96844	804.6	0.95996	845.6	0.95943	859.6	0.97345	805.6	0.97813
853.6	0.96844	804.8	0.95996	845.8	0.95943	859.8	0.97345	805.7	0.97811
853.7	0.96844	805	0.95996	846	0.95943	860	0.97346	805.8	0.97811
853.8	0.96844	805.2	0.95996	846.2	0.95943	860.2	0.97341	805.9	0.97773
853.9	0.96844	805.4	0.95996	846.4	0.95943	860.4	0.97356	806	0.97711
854	0.96844	805.6	0.95996	846.514	0.95943	860.6	0.97332	806.089	0.97664
854.1	0.96844	805.8	0.95996	846.6	0.95943	860.705	0.97223	806.1	0.97659
854.2	0.96844	806	0.95996	846.8	0.95943	860.8	0.97223	806.2	0.97669
854.3	0.96844	806.2	0.95996	847	0.95943	861	0.97202	806.3	0.97653
854.4	0.96844	806.4	0.95996	847.2	0.95943	861.2	0.97216	806.4	0.97598
854.5	0.96844	806.6	0.95996	847.4	0.95943	861.4	0.97212	806.5	0.97539
854.6	0.96844	806.8	0.95996	847.6	0.95943	861.6	0.97212	806.6	0.97511
854.7	0.96844	806.979	0.95996	847.8	0.95943	861.8	0.97213	806.7	0.97515
854.8	0.96844	807	0.95996	848	0.95943	862	0.97212	806.8	0.97526
854.9	0.96844	807.2	0.95996	848.2	0.95943	862.2	0.97213	806.9	0.9753
855	0.96844	807.4	0.95996	848.4	0.95943	862.4	0.97213	807	0.97528
855.1	0.96844	807.6	0.95996	848.6	0.95943	862.6	0.97209	807.1	0.97525
855.2	0.96844	807.8	0.95996	848.74	0.95943	862.8	0.97226	807.2	0.97525
855.3	0.96844	808	0.95996	848.8	0.95943	862.932	0.97183	807.3	0.97526
855.4	0.96844	808.2	0.95996	849	0.95943	863	0.97183	807.4	0.97526
855.5	0.96844	808.4	0.95996	849.2	0.95943	863.2	0.97078	807.5	0.97526
855.6	0.96844	808.6	0.95996	849.4	0.95943	863.4	0.97073	807.6	0.97526
855.7	0.96844	808.8	0.95996	849.6	0.95943	863.6	0.97083	807.7	0.97526
855.8	0.96844	809	0.95996	849.8	0.95943	863.8	0.97079	807.8	0.97526
855.9	0.96844	809.2	0.95996	850	0.95943	864	0.9708	807.9	0.97526
856	0.96844	809.4	0.95996	850.2	0.95943	864.2	0.9708	808	0.97526
856.1	0.96844	809.6	0.95996	850.4	0.95943	864.4	0.9708	808.1	0.97526
856.2	0.96844	809.8	0.95996	850.6	0.95943	864.6	0.9708	808.2	0.97526
856.3	0.96844	809.89	0.95996	850.8	0.95943	864.8	0.9708	808.3	0.97526
856.315	0.96844	810	0.95996	850.966	0.95943	865	0.97079	808.315	0.97526
856.4	0.96844	810.2	0.95996	851	0.95943	865.158	0.97081	808.4	0.97526
856.5	0.96845	810.4	0.95996	851.2	0.95943	865.2	0.97081	808.5	0.97526
856.6	0.96846	810.6	0.95996	851.4	0.95943	865.4	0.97077	808.6	0.97526
856.7	0.96846	810.8	0.95996	851.6	0.95943	865.6	0.97083	808.7	0.97526
856.8	0.96843	811	0.95996	851.8	0.95943	865.8	0.97087	808.8	0.97526
856.9	0.96838	811.2	0.95996	852	0.95943	866	0.96989	808.9	0.97526
857	0.96835	811.4	0.95996	852.2	0.95943	866.2	0.96933	809	0.97526
857.1	0.96842	811.6	0.95996	852.4	0.95943	866.4	0.9695	809.1	0.97526
857.2	0.96862	811.8	0.95996	852.6	0.95943	866.6	0.96947	809.2	0.97526
857.3	0.96877	812	0.95996	852.8	0.95943	866.8	0.96946	809.3	0.97526
857.4	0.96866	812.2	0.95996	853	0.95943	867	0.96947	809.4	0.97526
857.5	0.96805	812.4	0.95996	853.192	0.95943	867.2	0.96947	809.5	0.97526
857.6	0.96703	812.6	0.95996	853.2	0.95943	867.384	0.96947	809.6	0.97526
857.7	0.96597	812.8	0.95996	853.4	0.95943	867.4	0.96947	809.7	0.97526
857.8	0.96522	812.801	0.95996	853.6	0.95943	867.6	0.96947	809.8	0.97526
857.9	0.96498	813	0.95996	853.8	0.95943	867.8	0.96947	809.9	0.97526
858	0.96509	813.2	0.95996	854	0.95943	868	0.96947	810	0.97526
858.1	0.96529	813.4	0.95996	854.2	0.95943	868.2	0.96947	810.1	0.97526
858.2	0.9654	813.6	0.95996	854.4	0.95943	868.4	0.96947	810.2	0.97526
858.3	0.9654	813.8	0.95996	854.6	0.95943	868.6	0.96947	810.3	0.97526
858.4	0.96535	814	0.95996	854.8	0.95943	868.8	0.96947	810.4	0.97526
858.5	0.9653	814.2	0.95996	855	0.95943	869	0.96947	810.5	0.97526
858.6	0.96529	814.4	0.95996	855.2	0.95943	869.2	0.96947	810.541	0.97526
858.7	0.9653	814.6	0.95996	855.4	0.95943	869.4	0.96948	810.6	0.97526
858.8	0.96532	814.8	0.95996	855.418	0.95943	869.6	0.96944	810.7	0.97526
858.9	0.96534	815	0.95996	855.6	0.95943	869.61	0.96944	810.8	0.97526
859	0.96535	815.2	0.95996	855.8	0.95943	869.8	0.96949	810.9	0.97527
859.1	0.96533	815.4	0.95996	856	0.95943	870	0.96956	811	0.97526
859.2	0.96527	815.6	0.95996	856.2	0.95943	870.2	0.96862	811.1	0.97522
859.3	0.96523	815.712	0.95996	856.4	0.95943	870.4	0.968	811.2	0.97522
859.4	0.96526	815.8	0.95996	856.6	0.95943	870.6	0.96817	811.3	0.97531
859.5	0.96541	816	0.95996	856.8	0.95943	870.8	0.96815	811.4	0.97543
859.6	0.96561	816.2	0.95996	857	0.95943	871	0.96813	811.5	0.97535
859.7	0.96563	816.4	0.95996	857.2	0.95943	871.2	0.96814	811.6	0.97484
859.74	0.96563	816.6	0.95996	857.4	0.95943	871.4	0.96814	811.7	0.97418
859.8	0.96523	816.8	0.95996	857.6	0.95943	871.6	0.96814	811.8	0.97389
859.9	0.96433	817	0.95996	857.644	0.95943	871.8	0.96814	811.9	0.97427
860	0.96324	817.2	0.95996	857.8	0.95943	871.836	0.96814	812	0.97494
860.1	0.96232	817.4	0.95996	858	0.95943	872	0.96814	812.1	0.97547
860.2	0.9619	817.6	0.95996	858.2	0.95943	872.2	0.96814	812.2	0.9756
860.3	0.9619	817.8	0.95996	858.4	0.95943	872.4	0.96814	812.3	0.97533
860.4	0.96209	818	0.95996	858.6	0.95943	872.6	0.96815	812.4	0.9747
860.5	0.96225	818.2	0.95996	858.8	0.95943	872.8	0.9681	812.5	0.9747
860.6	0.96229	818.4	0.95996	859	0.95943	873	0.96822	812.6	0.97408
860.7	0.96224	818.6	0.95995	859.2	0.95943	873.2	0.96812	812.7	0.97392
860.8	0.96219	818.623	0.95995	859.4	0.95943	873.4	0.96705	812.767	0.97439
860.9	0.96217	818.8	0.95996	859.6	0.95943	873.6	0.96669	812.8	0.97506
861	0.96218	819	0.95999	859.8	0.95943	873.8	0.96685	812.9	0.97541
861.1	0.96219	819.2	0.95999	859.87	0.95943	874	0.96681	813	0.9754
861.2	0.9622	819.4	0.95986	860	0.95943	874.062	0.96681	813.1	0.97526
861.3	0.9622	819.6	0.95982	860.2	0.95943	874.2	0.96681	813.2	0.97522
861.4	0.9622	819.8	0.96028	860.4	0.95943	874.4	0.96682	813.3	0.97524
861.5	0.9622	820	0.9611	860.6	0.95943	874.6	0.96681	813.4	0.97526
861.6	0.9622	820.2	0.96162	860.8	0.95943	874.8	0.96681	813.5	0.97524
861.7	0.9622	820.4	0.96161	861	0.95943	875	0.96681	813.6	0.97524
861.8	0.9622	820.6	0.96147	861.2	0.95943	875.2	0.96681	813.7	0.97534
861.9	0.9622	820.8	0.96146	861.4	0.95943	875.4	0.96681	813.8	0.9754
862	0.9622	821	0.9615	861.6	0.95943	875.6	0.96681	813.9	0.97523
862.1	0.9622	821.2	0.96151	861.8	0.95943	875.8	0.96681	814	0.97472
862.2	0.9622	821.4	0.96149	862	0.95943	876	0.96681	814.1	0.97413
862.3	0.9622	821.534	0.96149	862.096	0.95943	876.2	0.96681	814.2	0.97377
862.4	0.9622	821.6	0.96149	862.2	0.95943	876.288	0.96681	814.3	0.97372
862.5	0.9622	821.8	0.96149	862.4	0.95943	876.4	0.96681	814.4	0.97386
862.6	0.9622	822	0.96149	862.6	0.95943	876.6	0.96681	814.5	0.97402
862.7	0.9622	822.2	0.96149	862.8	0.95943	876.8	0.96682	814.6	0.97406
862.8	0.9622	822.4	0.96149	863	0.95943	877	0.96678	814.7	0.97406
862.9	0.9622	822.6	0.96149	863.2	0.95943	877.2	0.96688	814.8	0.97381
863	0.9622	822.8	0.96149	863.4	0.95943	877.4	0.96682	814.9	0.97326
863.1	0.9622	823	0.96149	863.6	0.95943	877.6	0.96578	814.993	0.9727
863.164	0.9622	823.2	0.96149	863.8	0.95943	877.8	0.96535	815	0.9724
863.2	0.9622	823.4	0.96149	864	0.95943	878	0.96552	815.1	0.97241
863.3	0.9622	823.6	0.96149	864.2	0.95943	878.2	0.96548	815.2	0.97252
863.4	0.9622	823.8	0.96149	864.322	0.95943	878.4	0.96548	815.3	0.97256
863.5	0.9622	824	0.96149	864.4	0.95943	878.514	0.96549	815.4	0.97254
863.6	0.9622	824.2	0.96149	864.6	0.95943	878.6	0.96549	815.5	0.97252
863.7	0.9622	824.4	0.96149	864.8	0.95943	878.8	0.96549	815.6	0.97251
863.8	0.9622	824.445	0.96149	865	0.95943	879	0.96549	815.7	0.97252
863.9	0.9622	824.6	0.96149	865.2	0.95943	879.2	0.96549	815.8	0.97252
864	0.9622	824.8	0.96149	865.4	0.95943	879.4	0.96549	815.9	0.97252
864.1	0.9622	825	0.96149	865.6	0.95943	879.6	0.96549	816	0.97252
864.2	0.9622	825.2	0.96149	865.8	0.95943	879.8	0.96549	816.1	0.97252
864.3	0.9622	825.4	0.96149	866	0.95943	880	0.96548	816.2	0.97252
864.4	0.9622	825.6	0.96149	866.2	0.95943	880.2	0.9655	816.3	0.97252
864.5	0.9622	825.8	0.96149	866.4	0.95943	880.4	0.96546	816.4	0.97252
864.6	0.9622	826	0.96149	866.548	0.95943	880.6	0.96553	816.5	0.97252
864.7	0.9622	826.2	0.96149	866.6	0.95943	880.74	0.96555	816.6	0.97252
864.8	0.9622	826.4	0.96149	866.8	0.95943	880.8	0.96555	816.7	0.97252
864.9	0.9622	826.6	0.96149	867	0.95943	881	0.96456	816.8	0.97252
865	0.9622	826.8	0.96149	867.2	0.95943	881.2	0.96402	816.9	0.97252
865.1	0.9622	827	0.96149	867.4	0.95943	881.4	0.96419	817	0.97252
865.2	0.9622	827.2	0.96149	867.6	0.95943	881.6	0.96416	817.1	0.97252
865.3	0.9622	827.356	0.96149	867.8	0.95943	881.8	0.96415	817.2	0.97252
865.4	0.9622	827.4	0.96149	868	0.95943	882	0.96416	817.219	0.97252
865.5	0.9622	827.6	0.96149	868.2	0.95943	882.2	0.96416	817.3	0.97252
865.6	0.9622	827.8	0.96149	868.4	0.95943	882.4	0.96416	817.4	0.97252
865.7	0.9622	828	0.96149	868.6	0.95943	882.6	0.96416	817.5	0.97252
865.8	0.9622	828.2	0.96149	868.774	0.95943	882.8	0.96416	817.6	0.97252
865.9	0.96219	828.4	0.96149	868.8	0.95943	882.966	0.96416	817.7	0.97252
866	0.96219	828.6	0.96149	869	0.95943	883	0.96416	817.8	0.97252
866.1	0.96219	828.8	0.96149	869.2	0.95943	883.2	0.96416	817.9	0.97252
866.2	0.96221	829	0.96149	869.4	0.95943	883.4	0.96416	818	0.97252
866.3	0.96222	829.2	0.96149	869.6	0.95943	883.6	0.96416	818.1	0.97252
866.4	0.96222	829.4	0.96149	869.8	0.95943	883.8	0.96416	818.2	0.97252
866.5	0.96218	829.6	0.96149	870	0.95943	884	0.96416	818.3	0.97252
866.589	0.96213	829.8	0.96149	870.2	0.95943	884.2	0.96416	818.4	0.97252
866.6	0.96213	830	0.96149	870.4	0.95943	884.4	0.96416	818.5	0.97252
866.7	0.96211	830.2	0.96149	870.6	0.95943	884.6	0.96416	818.6	0.97252
866.8	0.9622	830.267	0.96149	870.8	0.95943	884.8	0.96416	818.7	0.97252
866.9	0.9624	830.4	0.96149	871	0.95943	885	0.96416	818.8	0.97252
867	0.96253	830.6	0.96149	871	0.95943	885.192	0.96416	818.9	0.97252
867.1	0.96237	830.8	0.96149	871.2	0.95943	885.2	0.96416	819	0.97252
867.2	0.9617	831	0.96149	871.4	0.95942	885.4	0.96416	819.1	0.97252
867.3	0.96066	831.2	0.96149	871.6	0.95946	885.6	0.96416	819.2	0.97252
867.4	0.95961	831.4	0.96149	871.8	0.95936	885.8	0.96416	819.3	0.97252
867.5	0.95892	831.6	0.96149	872	0.95948	886	0.96416	819.4	0.97252
867.6	0.95874	831.8	0.96149	872.2	0.96037	886.2	0.96416	819.445	0.97252
867.7	0.95887	832	0.96149	872.4	0.96065	886.4	0.96416	819.5	0.97252
867.8	0.95907	832.2	0.96149	872.6	0.96041	886.6	0.96416	819.6	0.97252
867.9	0.95916	832.4	0.96149	872.8	0.96062	886.8	0.96416	819.7	0.97252
868	0.95915	832.6	0.96149	873	0.96151	887	0.96416	819.8	0.97252
868.1	0.95909	832.8	0.96149	873.2	0.9617	887.2	0.96416	819.9	0.97252
868.2	0.95906	833	0.9615	873.226	0.9617	887.4	0.96416	820	0.97252
868.3	0.95905	833.178	0.9615	873.4	0.96158	887.418	0.96416	820.1	0.97252
868.4	0.95906	833.2	0.9615	873.6	0.96162	887.6	0.96415	820.2	0.97252
868.5	0.95908	833.4	0.96149	873.8	0.96162	887.8	0.96417	820.3	0.97252
868.6	0.95908	833.6	0.96148	874	0.96162	888	0.96414	820.4	0.97252
868.7	0.95908	833.8	0.9615	874.2	0.96162	888.2	0.96417	820.5	0.97252
868.8	0.95907	834	0.96154	874.4	0.96162	888.4	0.96426	820.6	0.97252
868.9	0.95907	834.2	0.96149	874.6	0.96162	888.6	0.96346	820.7	0.97252
869	0.95907	834.4	0.96134	874.8	0.96162	888.8	0.96258	820.8	0.97252
869.1	0.95907	834.6	0.96147	875	0.96162	889	0.96293	820.9	0.97252
869.2	0.95908	834.8	0.96215	875.2	0.96162	889.2	0.96409	821	0.97252
869.3	0.9591	835	0.96293	875.4	0.96162	889.4	0.96346	821.1	0.97252
869.4	0.9591	835.2	0.96319	875.452	0.96162	889.6	0.96262	821.2	0.97252
869.5	0.95906	835.4	0.96308	875.6	0.96162	889.644	0.96262	821.3	0.97252
869.6	0.95901	835.6	0.96299	875.8	0.96162	889.8	0.96288	821.4	0.97252
869.7	0.95899	835.8	0.96301	876	0.96162	890	0.96293	821.5	0.97252
869.8	0.95906	836	0.96304	876.2	0.96162	890.2	0.96195	821.6	0.97252
869.9	0.95926	836.089	0.96304	876.4	0.96162	890.4	0.96136	821.671	0.97252
870	0.95941	836.2	0.96304	876.6	0.96162	890.6	0.96153	821.7	0.97252
870.014	0.95941	836.4	0.96303	876.8	0.96162	890.8	0.96151	821.8	0.97252
870.1	0.95927	836.6	0.96303	877	0.96162	891	0.9615	821.9	0.97252
870.2	0.95864	836.8	0.96303	877.2	0.96162	891.2	0.9615	822	0.97252
870.3	0.95761	837	0.96303	877.4	0.96162	891.4	0.9615	822.1	0.97252
870.4	0.95655	837.2	0.96303	877.6	0.96162	891.6	0.9615	822.2	0.97252
870.5	0.95583	837.4	0.96303	877.678	0.96162	891.8	0.9615	822.3	0.97252
870.6	0.95562	837.6	0.96303	877.8	0.96162	891.87	0.9615	822.4	0.97253
870.7	0.95573	837.8	0.96303	878	0.96162	892	0.9615	822.5	0.97253
870.8	0.95594	838	0.96303	878.2	0.96162	892.2	0.9615	822.6	0.97252
870.9	0.95604	838.2	0.96303	878.4	0.96162	892.4	0.9615	822.7	0.97249
871	0.95603	838.4	0.96303	878.6	0.96162	892.6	0.9615	822.8	0.97251
871.1	0.95597	838.6	0.96303	878.8	0.96162	892.8	0.9615	822.9	0.97258
871.2	0.95593	838.8	0.96303	879	0.96162	893	0.9615	823	0.97263
871.3	0.95593	839	0.96303	879.2	0.96162	893.2	0.9615	823.1	0.9725
871.4	0.95594	839	0.96303	879.4	0.96162	893.4	0.9615	823.2	0.9721
871.5	0.95595	839.2	0.96303	879.6	0.96162	893.6	0.9615	823.3	0.97151
871.6	0.95596	839.4	0.96303	879.8	0.96162	893.8	0.9615	823.4	0.97085
871.7	0.95596	839.6	0.96303	879.904	0.96162	894	0.9615	823.5	0.97025
871.8	0.95595	839.8	0.96303	880	0.96162	894.096	0.9615	823.6	0.97025
871.9	0.95595	840	0.96303	880.2	0.96162	894.2	0.9615	823.7	0.96983
872	0.95595	840.2	0.96303	880.4	0.96162	894.4	0.9615	823.8	0.96968
872.1	0.95595	840.4	0.96303	880.6	0.96162	894.6	0.9615	823.897	0.96972
872.2	0.95595	840.6	0.96303	880.8	0.96162	894.8	0.9615	823.9	0.9698
872.3	0.95595	840.8	0.96303	881	0.96162	895	0.9615	824	0.96981
872.4	0.95595	841	0.96303	881.2	0.96162	895.2	0.9615	824.1	0.96979
872.5	0.95595	841.2	0.96303	881.4	0.96162	895.4	0.9615	824.2	0.96978
872.6	0.95595	841.4	0.96303	881.6	0.96162	895.6	0.9615	824.3	0.96978
872.7	0.95595	841.6	0.96303	881.8	0.96162	895.8	0.9615	824.4	0.96979
872.8	0.95595	841.8	0.96303	882	0.96162	896	0.9615	824.5	0.96979
872.9	0.95595	841.911	0.96302	882.13	0.96162	896.2	0.9615	824.6	0.96979
873	0.95595	842	0.96302	882.2	0.96162	896.322	0.9615	824.7	0.96979
873.1	0.95595	842.2	0.96302	882.4	0.96162	896.4	0.9615	824.8	0.96979
873.2	0.95595	842.4	0.96305	882.6	0.96162	896.6	0.9615	824.9	0.96979
873.3	0.95595	842.6	0.96307	882.8	0.96162	896.8	0.9615	825	0.96979
873.4	0.95595	842.8	0.96296	883	0.96162	897	0.9615	825.1	0.96979
873.438	0.95595	843	0.96287	883.2	0.96162	897.2	0.9615	825.2	0.96979
873.5	0.95595	843.2	0.96321	883.4	0.96162	897.4	0.9615	825.3	0.96979
873.6	0.95595	843.4	0.96401	883.6	0.96162	897.6	0.9615	825.4	0.96979
873.7	0.95595	843.6	0.96464	883.8	0.96162	897.8	0.9615	825.5	0.96979
873.8	0.95595	843.8	0.96471	884	0.96162	898	0.9615	825.6	0.96979
873.9	0.95595	844	0.96456	884.2	0.96162	898.2	0.9615	825.7	0.96979
874	0.95595	844.2	0.96452	884.356	0.96162	898.4	0.9615	825.8	0.96979
874.1	0.95595	844.4	0.96456	884.4	0.96162	898.548	0.9615	825.9	0.96979
874.2	0.95596	844.6	0.96457	884.6	0.96162	898.6	0.9615	826	0.96979
874.3	0.95597	844.8	0.96457	884.8	0.96162	898.8	0.9615	826.1	0.96979
874.4	0.95597	844.822	0.96457	885	0.96162	899	0.9615	826.123	0.96979
874.5	0.95595	845	0.96456	885.2	0.96162	899.2	0.9615	826.2	0.96979
874.6	0.95589	845.2	0.96456	885.4	0.96162	899.4	0.9615	826.3	0.96979
874.7	0.95586	845.4	0.96456	885.6	0.96162	899.6	0.96151	826.4	0.96979
874.8	0.95592	845.6	0.96456	885.8	0.96162	899.8	0.96149	826.5	0.96979
874.9	0.95612	845.8	0.96456	886	0.96162	900	0.96148	826.6	0.96979
875	0.95628	846	0.96456	886.2	0.96162	900.2	0.96164	826.7	0.96979
875.1	0.95619	846.2	0.96456	886.4	0.96162	900.4	0.96099	826.8	0.96979
875.2	0.95561	846.4	0.96456	886.582	0.96162	900.6	0.96007	826.9	0.96979
875.3	0.9546	846.6	0.96456	886.6	0.96162	900.774	0.96015	827	0.96979
875.4	0.95352	846.8	0.96456	886.8	0.96162	900.8	0.96015	827.1	0.96979
875.5	0.95276	847	0.96456	887	0.96162	901	0.9602	827.2	0.96979
875.6	0.95255	847.2	0.96456	887.2	0.96162	901.2	0.96016	827.3	0.96979
875.7	0.95267	847.4	0.96456	887.4	0.96162	901.4	0.96018	827.4	0.96979
875.8	0.95282	847.6	0.96456	887.6	0.96162	901.6	0.96018	827.5	0.96979
875.9	0.95276	847.733	0.96456	887.8	0.96162	901.8	0.96017	827.6	0.96979
876	0.95261	847.8	0.96456	888	0.96162	902	0.96018	827.7	0.96979
876.1	0.95264	848	0.96456	888.2	0.96162	902.2	0.96017	827.8	0.96979
876.2	0.95311	848.2	0.96456	888.4	0.96162	902.4	0.96018	827.9	0.96979
876.3	0.95404	848.4	0.96456	888.6	0.96162	902.6	0.96018	828	0.96979
876.4	0.95512	848.6	0.96456	888.8	0.96162	902.8	0.96018	828.1	0.96979
876.5	0.95603	848.8	0.96456	888.808	0.96162	903	0.96018	828.2	0.96979
876.6	0.95653	849	0.96456	889	0.96162	903	0.96018	828.3	0.96979
876.7	0.95657	849.2	0.96456	889.2	0.96162	903.2	0.96018	828.349	0.96979
876.8	0.95613	849.4	0.96456	889.4	0.96162	903.4	0.96018	828.4	0.96979
876.863	0.95523	849.6	0.96456	889.6	0.96162	903.6	0.96018	828.5	0.96979
876.9	0.95523	849.8	0.96456	889.8	0.96162	903.8	0.96018	828.6	0.96979
877	0.95412	850	0.96456	890	0.96162	904	0.96018	828.7	0.96979
877.1	0.95317	850.2	0.96456	890.2	0.96162	904.2	0.96018	828.8	0.96979
877.2	0.95272	850.4	0.96456	890.4	0.96162	904.4	0.96018	828.9	0.96979
877.3	0.9528	850.6	0.96456	890.6	0.96162	904.6	0.96018	829	0.96979
877.4	0.95297	850.644	0.96456	890.8	0.96162	904.8	0.96018	829.1	0.96979
877.5	0.95279	850.8	0.96456	891	0.96162	905	0.96018	829.2	0.96979
877.6	0.95199	851	0.96456	891.034	0.96162	905.2	0.96018	829.3	0.96979
877.7	0.95088	851.2	0.96456	891.2	0.96162	905.226	0.96018	829.4	0.96979
877.8	0.94989	851.4	0.96456	891.4	0.96162	905.4	0.96018	829.5	0.96979
877.9	0.9494	851.6	0.96456	891.6	0.96162	905.6	0.96018	829.6	0.96979
878	0.94938	851.8	0.96456	891.8	0.96162	905.8	0.96018	829.7	0.96979
878.1	0.94958	852	0.96456	892	0.96162	906	0.96018	829.8	0.96979
878.2	0.94976	852.2	0.96456	892.2	0.96162	906.2	0.96018	829.9	0.96979
878.3	0.9498	852.4	0.96456	892.4	0.96162	906.4	0.96018	830	0.96979
878.4	0.94976	852.6	0.96456	892.6	0.96162	906.6	0.96018	830.1	0.96979
878.5	0.9497	852.8	0.96456	892.8	0.96162	906.8	0.96018	830.2	0.96979
878.6	0.94968	853	0.96456	893	0.96162	907	0.96018	830.3	0.96979
878.7	0.94969	853.2	0.96457	893.2	0.96162	907.2	0.96018	830.4	0.96979
878.8	0.9497	853.4	0.96456	893.26	0.96162	907.4	0.96018	830.5	0.96979
878.9	0.94971	853.555	0.96455	893.4	0.96162	907.452	0.96018	830.575	0.96979
879	0.94971	853.6	0.96455	893.6	0.96162	907.6	0.96018	830.6	0.96979
879.1	0.94971	853.8	0.96457	893.8	0.96162	907.8	0.96018	830.7	0.96979
879.2	0.94971	854	0.9646	894	0.96162	908	0.96018	830.8	0.96979
879.3	0.94971	854.2	0.96457	894.2	0.96162	908.2	0.96018	830.9	0.96979
879.4	0.94971	854.4	0.96443	894.4	0.96162	908.4	0.96018	831	0.96979
879.5	0.94971	854.6	0.96448	894.6	0.96162	908.6	0.96018	831.1	0.96979
879.6	0.94971	854.8	0.96509	894.8	0.96162	908.8	0.96018	831.2	0.96979
879.7	0.94971	855	0.9659	895	0.96162	909	0.96018	831.3	0.96979
879.8	0.94971	855.2	0.96626	895.2	0.96162	909.2	0.96018	831.4	0.96979
879.9	0.94971	855.4	0.96617	895.4	0.96162	909.4	0.96018	831.5	0.96979
880	0.94971	855.6	0.96606	895.486	0.96162	909.6	0.96018	831.6	0.96978
880.1	0.94971	855.8	0.96607	895.6	0.96162	909.678	0.96018	831.7	0.96978
880.2	0.94971	856	0.96611	895.8	0.96162	909.8	0.96018	831.8	0.96979
880.288	0.94971	856.2	0.96611	896	0.96162	910	0.96018	831.9	0.96979
880.3	0.94971	856.4	0.9661	896.2	0.96162	910.2	0.96018	832	0.96979
880.4	0.94971	856.466	0.9661	896.4	0.96162	910.4	0.96018	832.1	0.96977
880.5	0.94971	856.6	0.9661	896.6	0.96162	910.6	0.96018	832.2	0.96976
880.6	0.94971	856.8	0.9661	896.8	0.96162	910.8	0.96018	832.3	0.96979
880.7	0.94971	857	0.9661	897	0.96162	911	0.96018	832.4	0.96987
880.8	0.94971	857.2	0.9661	897.2	0.96162	911.2	0.96018	832.5	0.96987
880.9	0.94971	857.4	0.9661	897.4	0.96162	911.4	0.96018	832.6	0.96987
881	0.94971	857.6	0.9661	897.6	0.96162	911.6	0.96018	832.7	0.96964
881.1	0.94971	857.8	0.9661	897.712	0.96162	911.8	0.96018	832.8	0.96916
881.2	0.94971	858	0.9661	897.8	0.96162	911.904	0.96018	832.801	0.96853
881.3	0.94971	858.2	0.9661	898	0.96162	912	0.96018	832.9	0.96788
881.4	0.94971	858.4	0.9661	898.2	0.96162	912.2	0.96018	833	0.96733
881.5	0.94971	858.6	0.9661	898.4	0.96162	912.4	0.96018	833.1	0.967
881.6	0.94971	858.8	0.9661	898.6	0.96162	912.6	0.96018	833.2	0.96694
881.7	0.94971	859	0.9661	898.8	0.96162	912.8	0.96018	833.3	0.96702
881.8	0.94971	859.2	0.9661	899	0.96162	913	0.96017	833.4	0.96707
881.9	0.94971	859.377	0.9661	899.2	0.96162	913.2	0.96018	833.5	0.96707
882	0.94971	859.4	0.9661	899.4	0.96162	913.4	0.96018	833.6	0.96705
882.1	0.94971	859.6	0.9661	899.6	0.96162	913.6	0.96017	833.7	0.96704
882.2	0.94971	859.8	0.9661	899.8	0.96162	913.8	0.96018	833.8	0.96704
882.3	0.94971	860	0.9661	899.938	0.96162	914	0.96017	833.9	0.96705
882.4	0.94971	860.2	0.9661	900	0.96162	914.13	0.96015	834	0.96705
882.5	0.94971	860.4	0.9661	900.2	0.96162	914.2	0.96015	834.1	0.96705
882.6	0.94971	860.6	0.9661	900.4	0.96162	914.4	0.96032	834.2	0.96705
882.7	0.94971	860.8	0.9661	900.6	0.96162	914.6	0.95971	834.3	0.96705
882.8	0.94971	861	0.9661	900.8	0.96162	914.8	0.95876	834.4	0.96705
882.9	0.94971	861.2	0.9661	901	0.96162	915	0.95882	834.5	0.96705
883	0.94971	861.4	0.9661	901.2	0.96162	915.2	0.95887	834.6	0.96705
883.1	0.94971	861.6	0.9661	901.4	0.96162	915.4	0.95884	834.7	0.96705
883.2	0.94971	861.8	0.9661	901.6	0.96162	915.6	0.95885	834.8	0.96705
883.3	0.94971	862	0.9661	901.8	0.96162	915.8	0.95885	834.9	0.96705
883.4	0.94971	862.2	0.9661	902	0.96162	916	0.95885	835	0.96705
883.5	0.94971	862.288	0.9661	902.164	0.96161	916.2	0.95885	835.027	0.96705
883.6	0.94971	862.4	0.9661	902.2	0.96161	916.356	0.95885	835.1	0.96705
883.7	0.94971	862.6	0.9661	902.4	0.96163	916.4	0.95885	835.2	0.96705
883.712	0.94971	862.8	0.9661	902.6	0.96159	916.6	0.95885	835.3	0.96705
883.8	0.94971	863	0.9661	902.8	0.96165	916.8	0.95885	835.4	0.96705
883.9	0.94971	863.2	0.9661	903	0.96169	917	0.95885	835.5	0.96705
884	0.94971	863.4	0.9661	903.2	0.96075	917.2	0.95885	835.6	0.96705
884.1	0.94971	863.6	0.9661	903.4	0.96084	917.4	0.95885	835.7	0.96705
884.2	0.94971	863.8	0.96609	903.6	0.96173	917.6	0.95885	835.8	0.96705
884.3	0.94971	864	0.9661	903.8	0.96163	917.8	0.95885	835.9	0.96705
884.4	0.94971	864.2	0.96613	904	0.96159	918	0.95885	836	0.96705
884.5	0.94971	864.4	0.96612	904.2	0.96163	918.2	0.95885	836.1	0.96705
884.6	0.9497	864.6	0.96598	904.39	0.96161	918.4	0.95885	836.2	0.96705
884.7	0.9497	864.8	0.96598	904.4	0.96161	918.582	0.95885	836.3	0.96705
884.8	0.9497	865	0.96651	904.6	0.96162	918.6	0.95885	836.4	0.96705
884.9	0.94972	865.199	0.96733	904.8	0.96162	918.8	0.95885	836.5	0.96705
885	0.94973	865.2	0.96733	905	0.96162	919	0.95885	836.6	0.96705
885.1	0.94973	865.4	0.96778	905.2	0.96162	919.2	0.95885	836.7	0.96705
885.2	0.9497	865.6	0.96773	905.4	0.96162	919.4	0.95885	836.8	0.96705
885.3	0.94964	865.8	0.9676	905.6	0.96162	919.6	0.95885	836.9	0.96705
885.4	0.94962	866	0.9676	905.8	0.96162	919.8	0.95885	837	0.96705
885.5	0.94969	866.2	0.96764	906	0.96162	920	0.95885	837.1	0.96705
885.6	0.94989	866.4	0.96764	906.2	0.96162	920.2	0.95885	837.2	0.96705
885.7	0.95004	866.6	0.96763	906.4	0.96162	920.4	0.95885	837.253	0.96705
885.8	0.94991	866.8	0.96763	906.6	0.96162	920.6	0.95885	837.3	0.96705
885.9	0.94929	867	0.96763	906.616	0.96162	920.8	0.95885	837.4	0.96705
886	0.94826	867.2	0.96763	906.8	0.96162	920.808	0.95885	837.5	0.96705
886.1	0.9472	867.4	0.96763	907	0.96162	921	0.95885	837.6	0.96705
886.2	0.94647	867.6	0.96763	907.2	0.96162	921.2	0.95885	837.7	0.96705
886.3	0.94627	867.8	0.96763	907.4	0.96162	921.4	0.95885	837.8	0.96705
886.4	0.94638	868	0.96763	907.6	0.96162	921.6	0.95885	837.9	0.96705
886.5	0.94657	868.11	0.96763	907.8	0.96162	921.8	0.95885	838	0.96705
886.6	0.94662	868.2	0.96763	908	0.96162	922	0.95885	838.1	0.96705
886.7	0.94657	868.4	0.96763	908.2	0.96162	922.2	0.95885	838.2	0.96705
886.8	0.94655	868.6	0.96763	908.4	0.96162	922.4	0.95885	838.3	0.96705
886.9	0.94667	868.8	0.96763	908.6	0.96162	922.6	0.95885	838.4	0.96705
887	0.94686	869	0.96763	908.8	0.96162	922.8	0.95885	838.5	0.96705
887.1	0.94687	869.2	0.96763	908.842	0.96162	923	0.95885	838.6	0.96705
887.137	0.94687	869.4	0.96763	909	0.96162	923.034	0.95885	838.7	0.96705
887.2	0.94646	869.6	0.96763	909.2	0.96162	923.2	0.95885	838.8	0.96705
887.3	0.94555	869.8	0.96763	909.4	0.96162	923.4	0.95885	838.9	0.96705
887.4	0.94445	870	0.96763	909.6	0.96162	923.6	0.95885	839	0.96705
887.5	0.94355	870.2	0.96763	909.8	0.96162	923.8	0.95885	839.1	0.96705
887.6	0.94315	870.4	0.96763	910	0.96162	924	0.95885	839.2	0.96705
887.7	0.94317	870.6	0.96763	910.2	0.96162	924.2	0.95885	839.3	0.96705
887.8	0.94337	870.8	0.96763	910.4	0.96162	924.4	0.95885	839.4	0.96705
887.9	0.94352	871	0.96763	910.6	0.96162	924.6	0.95885	839.479	0.96705
888	0.94355	871.021	0.96763	910.8	0.96162	924.8	0.95885	839.5	0.96705
888.1	0.94351	871.2	0.96763	911	0.96161	925	0.95885	839.6	0.96705
888.2	0.94346	871.4	0.96763	911.068	0.96161	925.2	0.95885	839.7	0.96705
888.3	0.94344	871.6	0.96763	911.2	0.96162	925.26	0.95885	839.8	0.96705
888.4	0.94345	871.8	0.96763	911.4	0.96165	925.4	0.95885	839.9	0.96705
888.5	0.94346	872	0.96763	911.6	0.96147	925.6	0.95885	840	0.96705
888.6	0.94347	872.2	0.96763	911.8	0.96204	925.8	0.95885	840.1	0.96705
888.7	0.94347	872.4	0.96763	912	0.96269	926	0.95885	840.2	0.96705
888.8	0.94346	872.6	0.96763	912.2	0.96176	926.2	0.95885	840.3	0.96705
888.9	0.94346	872.8	0.96763	912.4	0.9615	926.4	0.95885	840.4	0.96705
889	0.94346	873	0.96763	912.6	0.96166	926.6	0.95885	840.5	0.96705
889.1	0.94346	873.2	0.96763	912.8	0.96161	926.8	0.95885	840.6	0.96705
889.2	0.94346	873.4	0.96763	913	0.96161	927	0.95885	840.7	0.96705
889.3	0.94346	873.6	0.96763	913.2	0.96162	927.2	0.95885	840.8	0.96705
889.4	0.94346	873.8	0.96763	913.295	0.96162	927.4	0.95885	840.9	0.96705
889.5	0.94346	873.932	0.96763	913.4	0.96162	927.486	0.95885	841	0.96705
889.6	0.94346	874	0.96763	913.6	0.96162	927.6	0.95885	841.1	0.96705
889.7	0.94346	874.2	0.96763	913.8	0.96162	927.8	0.95885	841.2	0.96705
889.8	0.94346	874.4	0.96763	914	0.96162	928	0.95885	841.3	0.96705
889.9	0.94346	874.6	0.96763	914.2	0.96162	928.2	0.95885	841.4	0.96705
890	0.94346	874.8	0.96763	914.4	0.96162	928.4	0.95885	841.5	0.96704
890.1	0.94346	875	0.96763	914.6	0.96162	928.6	0.95885	841.6	0.96705
890.2	0.94346	875.2	0.96763	914.8	0.96162	928.8	0.95885	841.7	0.96706
890.3	0.94346	875.4	0.96763	915	0.96162	929	0.95885	841.705	0.96706
890.4	0.94346	875.6	0.96763	915.2	0.96162	929.2	0.95885	841.8	0.96703
890.5	0.94346	875.8	0.96763	915.4	0.96162	929.4	0.95885	841.9	0.967
890.562	0.94346	876	0.96763	915.521	0.96162	929.6	0.95885	842	0.96703
890.6	0.94346	876.2	0.96763	915.6	0.96162	929.712	0.95885	842.1	0.96715
890.7	0.94346	876.4	0.96763	915.8	0.96162	929.8	0.95885	842.2	0.9672
890.8	0.94346	876.6	0.96763	916	0.96162	930	0.95885	842.3	0.96696
890.9	0.94346	876.8	0.96763	916.2	0.96162	930.2	0.95885	842.4	0.9664
891	0.94346	876.842	0.96763	916.4	0.96162	930.4	0.95885	842.5	0.96583
891.1	0.94346	877	0.96763	916.6	0.96162	930.6	0.95885	842.6	0.96562
891.2	0.94346	877.2	0.96763	916.8	0.96162	930.8	0.95885	842.7	0.96571
891.3	0.94346	877.4	0.96763	917	0.96162	931	0.95885	842.8	0.96569
891.4	0.94346	877.6	0.96763	917.2	0.96161	931.2	0.95885	842.9	0.96526
891.5	0.94346	877.8	0.96763	917.4	0.96165	931.4	0.95885	843	0.96464
891.6	0.94346	878	0.96763	917.6	0.96153	931.6	0.95885	843.1	0.96422
891.7	0.94346	878.2	0.96763	917.747	0.96174	931.8	0.95885	843.2	0.96416
891.8	0.94346	878.4	0.96763	917.8	0.96174	931.938	0.95885	843.3	0.96428
891.9	0.94346	878.6	0.96763	918	0.96263	932	0.95885	843.4	0.96435
892	0.94346	878.8	0.96763	918.2	0.96282	932.2	0.95885	843.5	0.96434
892.1	0.94346	879	0.96763	918.4	0.96258	932.4	0.95885	843.6	0.96431
892.2	0.94346	879.2	0.96763	918.6	0.96288	932.6	0.95885	843.7	0.96431
892.3	0.94346	879.4	0.96763	918.8	0.96376	932.8	0.95885	843.8	0.9643
892.4	0.94346	879.6	0.96763	919	0.96387	933	0.95885	843.9	0.96431
892.5	0.94346	879.753	0.96763	919.2	0.96377	933.2	0.95885	843.932	0.96431
892.6	0.94346	879.8	0.96763	919.4	0.96381	933.4	0.95885	844	0.96431
892.7	0.94346	880	0.96763	919.6	0.9638	933.6	0.95885	844.1	0.96431
892.8	0.94346	880.2	0.96763	919.8	0.9638	933.8	0.95885	844.2	0.96431
892.9	0.94346	880.4	0.96763	919.973	0.9638	934	0.95885	844.3	0.96431
893	0.94346	880.6	0.96763	920	0.9638	934.164	0.95885	844.4	0.96431
893.1	0.94346	880.8	0.96763	920.2	0.9638	934.2	0.95885	844.5	0.96431
893.2	0.94346	881	0.96763	920.4	0.9638	934.4	0.95885	844.6	0.96431
893.3	0.94346	881.2	0.96763	920.6	0.9638	934.6	0.95885	844.7	0.96431
893.4	0.94346	881.4	0.96763	920.8	0.9638	934.8	0.95885	844.8	0.96431
893.5	0.94346	881.6	0.96763	921	0.9638	935	0.95885	844.9	0.96431
893.6	0.94346	881.8	0.96763	921.2	0.9638	935.2	0.95885	845	0.96431
893.7	0.94346	882	0.96763	921.4	0.9638	935.4	0.95885	845.1	0.96431
893.8	0.94346	882.2	0.96763	921.6	0.9638	935.6	0.95885	845.2	0.96431
893.9	0.94346	882.4	0.96763	921.8	0.9638	935.8	0.95885	845.3	0.96431
893.986	0.94346	882.6	0.96762	922	0.9638	936	0.95885	845.4	0.96431
894	0.94346	882.664	0.96762	922.199	0.9638	936.2	0.95885	845.5	0.96431
894.1	0.94346	882.8	0.96764	922.2	0.9638	936.39	0.95885	845.6	0.96431
894.2	0.94346	883	0.96768	922.4	0.9638	936.4	0.95885	845.7	0.96431
894.3	0.94346	883.2	0.96763	922.6	0.9638	936.6	0.95885	845.8	0.96431
894.4	0.94346	883.4	0.96748	922.8	0.9638	936.8	0.95885	845.9	0.96431
894.5	0.94346	883.6	0.96758	923	0.9638	937	0.95885	846	0.96431
894.6	0.94346	883.8	0.96824	923.2	0.9638	937.2	0.95885	846.1	0.96431
894.7	0.94346	884	0.96903	923.4	0.9638	937.4	0.95885	846.158	0.96431
894.8	0.94346	884.2	0.96933	923.6	0.9638	937.6	0.95885	846.2	0.96431
894.9	0.94346	884.4	0.96923	923.8	0.9638	937.8	0.95885	846.3	0.96431
895	0.94346	884.6	0.96912	924	0.9638	938	0.95885	846.4	0.96431
895.1	0.94346	884.8	0.96914	924.2	0.9638	938.2	0.95885	846.5	0.96431
895.2	0.94346	885	0.96918	924.4	0.9638	938.4	0.95885	846.6	0.96431
895.3	0.94348	885.2	0.96917	924.425	0.9638	938.6	0.95885	846.7	0.96431
895.4	0.94349	885.4	0.96916	924.6	0.9638	938.616	0.95885	846.8	0.96431
895.5	0.94347	885.575	0.96916	924.8	0.9638	938.8	0.95885	846.9	0.96431
895.6	0.94343	885.6	0.96916	925	0.9638	939	0.95885	847	0.96431
895.7	0.94338	885.8	0.96917	925.2	0.9638	939.2	0.95885	847.1	0.96431
895.8	0.94339	886	0.96917	925.4	0.9638	939.4	0.95885	847.2	0.96431
895.9	0.94352	886.2	0.96917	925.6	0.9638	939.6	0.95885	847.3	0.96431
896	0.94373	886.4	0.96917	925.8	0.9638	939.8	0.95885	847.4	0.96431
896.1	0.94379	886.6	0.96917	926	0.9638	940	0.95885	847.5	0.96431
896.2	0.94347	886.8	0.96917	926.2	0.9638	940.2	0.95885	847.6	0.96431
896.3	0.94263	887	0.96917	926.4	0.9638	940.4	0.95885	847.7	0.96431
896.4	0.94155	887.2	0.96917	926.6	0.9638	940.6	0.95885	847.8	0.96431
896.5	0.94058	887.4	0.96917	926.651	0.9638	940.8	0.95885	847.9	0.96431
896.6	0.94007	887.6	0.96917	926.8	0.96381	940.842	0.95885	848	0.96431
896.7	0.94002	887.8	0.96917	927	0.9638	941	0.95885	848.1	0.96431
896.8	0.94021	888	0.96917	927.2	0.9638	941.2	0.95885	848.2	0.96431
896.9	0.94038	888.2	0.96917	927.4	0.96384	941.4	0.95885	848.3	0.96431
897	0.94043	888.4	0.96917	927.6	0.96369	941.6	0.95885	848.384	0.96431
897.1	0.9404	888.486	0.96917	927.8	0.96397	941.8	0.95885	848.4	0.96431
897.2	0.94034	888.6	0.96917	928	0.96488	942	0.95885	848.5	0.96431
897.3	0.94032	888.8	0.96917	928.2	0.96421	942.2	0.95885	848.6	0.96431
897.4	0.94032	889	0.96917	928.4	0.96366	942.4	0.95885	848.7	0.96431
897.411	0.94032	889.2	0.96917	928.6	0.96384	942.6	0.95885	848.8	0.96431
897.5	0.94034	889.4	0.96917	928.8	0.96381	942.8	0.95885	848.9	0.96431
897.6	0.94035	889.6	0.96917	928.877	0.96381	943	0.95885	849	0.96431
897.7	0.94035	889.8	0.96916	929	0.9638	943.068	0.95885	849.1	0.96431
897.8	0.94034	890	0.96917	929.2	0.96381	943.2	0.95885	849.2	0.96431
897.9	0.94034	890.2	0.96917	929.4	0.9638	943.4	0.95885	849.3	0.96431
898	0.94034	890.4	0.96917	929.6	0.9638	943.6	0.95885	849.4	0.96431
898.1	0.94034	890.6	0.96916	929.8	0.9638	943.8	0.95885	849.5	0.96431
898.2	0.94034	890.8	0.96916	930	0.96384	944	0.95885	849.6	0.96431
898.3	0.94034	891	0.96919	930.2	0.96373	944.2	0.95885	849.7	0.96431
898.4	0.94033	891.2	0.96921	930.4	0.96383	944.4	0.95885	849.8	0.96431
898.5	0.94034	891.397	0.96909	930.6	0.96474	944.6	0.95885	849.9	0.96431
898.6	0.94035	891.4	0.96909	930.8	0.96488	944.8	0.95885	850	0.96431
898.7	0.94036	891.6	0.96901	931	0.96518	945	0.95885	850.1	0.96431
898.8	0.94036	891.8	0.96939	931.103	0.96604	945.2	0.95885	850.2	0.96431
898.9	0.94033	892	0.97021	931.2	0.96604	945.295	0.95885	850.3	0.96431
899	0.94027	892.2	0.9708	931.4	0.96603	945.4	0.95885	850.4	0.96431
899.1	0.94025	892.4	0.97083	931.6	0.96596	945.6	0.95885	850.5	0.96431
899.2	0.94033	892.6	0.97069	931.8	0.966	945.8	0.95885	850.6	0.96431
899.3	0.94053	892.8	0.97066	932	0.96599	946	0.95885	850.61	0.96431
899.4	0.94067	893	0.9707	932.2	0.96599	946.2	0.95885	850.7	0.96431
899.5	0.94054	893.2	0.97071	932.4	0.96599	946.4	0.95885	850.8	0.96431
899.6	0.9399	893.4	0.9707	932.6	0.96599	946.6	0.95885	850.9	0.96431
899.7	0.93887	893.6	0.9707	932.8	0.96599	946.8	0.95885	851	0.96431
899.8	0.93781	893.8	0.9707	933	0.96599	947	0.95885	851.1	0.96431
899.9	0.93709	894	0.9707	933.2	0.96599	947.2	0.95885	851.2	0.96431
900	0.93689	894.2	0.9707	933.329	0.96599	947.4	0.95885	851.3	0.96431
900.1	0.937	894.308	0.9707	933.4	0.96599	947.521	0.95885	851.4	0.96431
900.2	0.9372	894.4	0.9707	933.6	0.96599	947.6	0.95885	851.5	0.96431
900.3	0.93729	894.6	0.9707	933.8	0.96599	947.8	0.95885	851.6	0.96431
900.4	0.93727	894.8	0.9707	934	0.96599	948	0.95885	851.7	0.96431
900.5	0.93723	895	0.9707	934.2	0.96599	948.2	0.95885	851.8	0.96431
900.6	0.93723	895.2	0.9707	934.4	0.96599	948.4	0.95885	851.9	0.96431
900.7	0.93727	895.4	0.9707	934.6	0.96599	948.6	0.95885	852	0.96431
900.8	0.93728	895.6	0.9707	934.8	0.96599	948.8	0.95885	852.1	0.96431
900.836	0.93728	895.8	0.9707	935	0.96599	949	0.95885	852.2	0.96431
900.9	0.93718	896	0.9707	935.2	0.96599	949.2	0.95885	852.3	0.96431
901	0.937	896.2	0.9707	935.4	0.96599	949.4	0.95885	852.4	0.96431
901.1	0.93691	896.4	0.9707	935.555	0.96602	949.6	0.95885	852.5	0.96431
901.2	0.93716	896.6	0.9707	935.6	0.96602	949.747	0.95885	852.6	0.96431
901.3	0.93789	896.8	0.9707	935.8	0.96588	949.8	0.95885	852.7	0.96431
901.4	0.93892	897	0.9707	936	0.96631	950	0.95885	852.8	0.96431
901.5	0.93995	897.2	0.9707	936.2	0.96713	950.2	0.95885	852.836	0.96431
901.6	0.94068	897.219	0.9707	936.4	0.96712	950.4	0.95885	852.9	0.96431
901.7	0.94096	897.4	0.9707	936.6	0.96706	950.6	0.95885	853	0.96431
901.8	0.9408	897.6	0.9707	936.8	0.96709	950.8	0.95885	853.1	0.96431
901.9	0.94018	897.8	0.9707	937	0.96708	951	0.95885	853.2	0.96432
902	0.9392	898	0.9707	937.2	0.96709	951.2	0.95885	853.3	0.96431
902.1	0.93814	898.2	0.9707	937.4	0.96708	951.4	0.95885	853.4	0.96429
902.2	0.9373	898.4	0.9707	937.6	0.96711	951.6	0.95885	853.5	0.96428
902.3	0.93693	898.6	0.9707	937.781	0.96705	951.8	0.95885	853.6	0.96432
902.4	0.93695	898.8	0.97069	937.8	0.96705	951.973	0.95885	853.7	0.9644
902.5	0.93713	899	0.97071	938	0.96704	952	0.95885	853.8	0.96439
902.6	0.93728	899.2	0.97074	938.2	0.96786	952.2	0.95885	853.9	0.96413
902.7	0.9373	899.4	0.9707	938.4	0.9683	952.4	0.95885	854	0.96363
902.8	0.93726	899.6	0.97055	938.6	0.96815	952.6	0.95885	854.1	0.96299
902.9	0.93721	899.8	0.97066	938.8	0.96818	952.8	0.95885	854.2	0.96235
903	0.9372	900	0.97133	939	0.96818	953	0.95885	854.3	0.96182
903.1	0.9372	900.13	0.97211	939.2	0.96818	953.2	0.95885	854.4	0.96151
903.2	0.93722	900.2	0.97211	939.4	0.96818	953.4	0.95885	854.5	0.96147
903.3	0.93722	900.4	0.9724	939.6	0.96818	953.6	0.95885	854.6	0.96155
903.4	0.93722	900.6	0.97229	939.8	0.96818	953.8	0.95885	854.7	0.9616
903.5	0.93722	900.8	0.9722	940	0.96818	954	0.95885	854.8	0.9616
903.6	0.93722	901	0.97222	940.007	0.96818	954.199	0.95885	854.9	0.96159
903.7	0.93722	901.2	0.97224	940.2	0.96818	954.2	0.95885	855	0.96157
903.8	0.93722	901.4	0.97223	940.4	0.96818	954.4	0.95885	855.062	0.96156
903.9	0.93722	901.6	0.97225	940.6	0.96817	954.6	0.95885	855.1	0.96157
904	0.93722	901.8	0.97228	940.8	0.96821	954.8	0.95885	855.2	0.96158
904.1	0.93722	902	0.9722	941	0.9681	955	0.95885	855.3	0.96158
904.2	0.93722	902.2	0.97207	941.2	0.96824	955.2	0.95885	855.4	0.96157
904.26	0.93722	902.4	0.97229	941.4	0.96914	955.4	0.95885	855.5	0.96157
904.3	0.93722	902.6	0.97304	941.6	0.96937	955.6	0.95885	855.6	0.96157
904.4	0.93722	902.8	0.97376	941.8	0.96924	955.8	0.95885	855.7	0.96157
904.5	0.93722	903	0.97393	942	0.96928	956	0.95885	855.8	0.96157
904.6	0.93722	903.041	0.97393	942.2	0.96927	956.2	0.95885	855.9	0.96157
904.7	0.93722	903.2	0.97379	942.233	0.96927	956.4	0.95885	856	0.96157
904.8	0.93722	903.4	0.97373	942.4	0.9693	956.425	0.95885	856.1	0.96157
904.9	0.93722	903.6	0.97376	942.6	0.96918	956.6	0.95885	856.2	0.96157
905	0.93722	903.8	0.97378	942.8	0.96941	956.8	0.95885	856.3	0.96157
905.1	0.93722	904	0.97377	943	0.97031	957	0.95885	856.4	0.96157
905.2	0.93722	904.2	0.97377	943.2	0.97044	957.2	0.95885	856.5	0.96157
905.3	0.93722	904.4	0.97377	943.4	0.97034	957.4	0.95885	856.6	0.96157
905.4	0.93722	904.6	0.97377	943.6	0.97037	957.6	0.95885	856.7	0.96157
905.5	0.93722	904.8	0.97378	943.8	0.97037	957.8	0.95885	856.8	0.96157
905.6	0.93722	905	0.97376	944	0.97037	958	0.95885	856.9	0.96157
905.7	0.93722	905.2	0.97375	944.2	0.97036	958.2	0.95885	857	0.96157
905.8	0.93722	905.4	0.97378	944.4	0.97038	958.4	0.95885	857.1	0.96157
905.9	0.93722	905.6	0.97386	944.459	0.97038	958.6	0.95885	857.2	0.96157
906	0.93722	905.8	0.97375	944.6	0.97037	958.651	0.95885	857.288	0.96157
906.1	0.93722	905.952	0.97346	944.8	0.97026	958.8	0.95885	857.3	0.96157
906.2	0.93722	906	0.97346	945	0.97094	959	0.95884	857.4	0.96157
906.3	0.93722	906.2	0.97371	945.2	0.97157	959.2	0.95884	857.5	0.96157
906.4	0.93722	906.4	0.97507	945.4	0.97145	959.4	0.95888	857.6	0.96157
906.5	0.93722	906.6	0.97663	945.6	0.97144	959.6	0.95873	857.7	0.96157
906.6	0.93722	906.8	0.9772	945.8	0.9715	959.8	0.95902	857.8	0.96157
906.7	0.93722	907	0.97697	946	0.97138	960	0.9601	857.9	0.96157
906.8	0.93722	907.2	0.97665	946.2	0.97153	960.2	0.96027	858	0.96157
906.9	0.93722	907.4	0.97666	946.4	0.97242	960.4	0.96014	858.1	0.96157
907	0.93722	907.6	0.9772	946.6	0.97265	960.6	0.96018	858.2	0.96157
907.1	0.93722	907.8	0.97801	946.685	0.97265	960.8	0.96018	858.3	0.96157
907.2	0.93722	908	0.9785	946.8	0.97252	960.877	0.96018	858.4	0.96157
907.3	0.93722	908.2	0.97848	947	0.97256	961	0.96017	858.5	0.96157
907.4	0.93722	908.4	0.97835	947.2	0.97255	961.2	0.96018	858.6	0.96157
907.5	0.93722	908.6	0.97834	947.4	0.97258	961.4	0.96017	858.7	0.96157
907.6	0.93722	908.8	0.97838	947.6	0.97246	961.6	0.96018	858.8	0.96157
907.685	0.93722	908.863	0.97838	947.8	0.9727	961.8	0.96021	858.9	0.96157
907.7	0.93722	909	0.97838	948	0.97359	962	0.96004	859	0.96157
907.8	0.93722	909.2	0.97837	948.2	0.97371	962.2	0.96051	859.1	0.96157
907.9	0.93722	909.4	0.97837	948.4	0.97364	962.4	0.96154	859.2	0.96157
908	0.93722	909.6	0.97837	948.6	0.97361	962.6	0.96156	859.3	0.96157
908.1	0.93722	909.8	0.97838	948.8	0.97363	962.8	0.96147	859.4	0.96157
908.2	0.93722	910	0.97838	948.911	0.97448	963	0.96151	859.5	0.96157
908.3	0.93722	910.2	0.97836	949	0.97448	963.103	0.9615	859.514	0.96157
908.4	0.93722	910.4	0.97836	949.2	0.97486	963.2	0.9615	859.6	0.96157
908.5	0.93722	910.6	0.9784	949.4	0.97471	963.4	0.9615	859.7	0.96157
908.6	0.93722	910.8	0.97841	949.6	0.97474	963.6	0.96151	859.8	0.96157
908.7	0.93722	911	0.9783	949.8	0.97477	963.8	0.9615	859.9	0.96157
908.8	0.93722	911.2	0.97821	950	0.97463	964	0.96151	860	0.96157
908.9	0.93722	911.4	0.97858	950.2	0.97502	964.2	0.96152	860.1	0.96157
909	0.93722	911.6	0.97939	950.4	0.97587	964.4	0.96136	860.2	0.96157
909.1	0.93722	911.774	0.97999	950.6	0.9759	964.6	0.96201	860.3	0.96157
909.2	0.93722	911.8	0.97999	950.8	0.97569	964.8	0.96294	860.4	0.96157
909.3	0.93722	912	0.98003	951	0.97617	965	0.96286	860.5	0.96157
909.4	0.93722	912.2	0.9799	951.137	0.97698	965.2	0.96268	860.6	0.96157
909.5	0.93722	912.4	0.97991	951.2	0.97698	965.329	0.96338	860.7	0.96157
909.6	0.93722	912.6	0.97991	951.4	0.97696	965.4	0.96338	860.8	0.96157
909.7	0.93722	912.8	0.97978	951.6	0.97694	965.6	0.96435	860.9	0.96157
909.8	0.93722	913	0.97985	951.8	0.97685	965.8	0.9642	861	0.96157
909.9	0.93722	913.2	0.98048	952	0.97704	966	0.96299	861.1	0.96157
910	0.93722	913.4	0.98128	952.2	0.97793	966.2	0.96335	861.2	0.96157
910.1	0.93722	913.6	0.98161	952.4	0.9781	966.4	0.96432	861.3	0.96157
910.2	0.93722	913.8	0.98151	952.6	0.97802	966.6	0.96415	861.4	0.96157
910.3	0.93722	914	0.9814	952.8	0.97799	966.8	0.96414	861.5	0.96157
910.4	0.93722	914.2	0.98142	953	0.97798	967	0.96417	861.6	0.96157
910.5	0.93722	914.4	0.98145	953.2	0.9788	967.2	0.96415	861.7	0.96157
910.6	0.93722	914.6	0.98145	953.363	0.97926	967.4	0.96416	861.74	0.96157
910.7	0.93722	914.685	0.98145	953.4	0.97926	967.555	0.96419	861.8	0.96157
910.8	0.93722	914.8	0.98144	953.6	0.97904	967.6	0.96419	861.9	0.96157
910.9	0.93722	915	0.98143	953.8	0.97909	967.8	0.96402	862	0.96157
911	0.93722	915.2	0.98145	954	0.97999	968	0.96456	862.1	0.96157
911.1	0.93722	915.4	0.98147	954.2	0.98021	968.2	0.96555	862.2	0.96157
911.11	0.93722	915.6	0.98144	954.4	0.98042	968.4	0.96553	862.3	0.96157
911.2	0.93722	915.8	0.98133	954.6	0.98131	968.6	0.96546	862.4	0.96157
911.3	0.93722	916	0.98142	954.8	0.98135	968.8	0.96549	862.5	0.96157
911.4	0.93722	916.2	0.98195	955	0.98131	969	0.96549	862.6	0.96157
911.5	0.93722	916.4	0.98279	955.2	0.98124	969.2	0.9655	862.7	0.96157
911.6	0.93722	916.6	0.98368	955.4	0.98135	969.4	0.96535	862.8	0.96157
911.7	0.93722	916.8	0.98437	955.589	0.98225	969.6	0.966	862.9	0.96157
911.8	0.93722	917	0.98463	955.6	0.98225	969.781	0.96693	863	0.96157
911.9	0.93722	917.2	0.98456	955.8	0.98238	969.8	0.96693	863.1	0.96157
912	0.93722	917.4	0.98448	956	0.98269	970	0.96684	863.2	0.96157
912.1	0.93722	917.596	0.98449	956.2	0.98356	970.2	0.96665	863.3	0.96157
912.2	0.93722	917.6	0.98449	956.4	0.98355	970.4	0.96741	863.4	0.96157
912.3	0.93722	917.8	0.98452	956.6	0.98334	970.6	0.96825	863.5	0.96157
912.4	0.93722	918	0.98452	956.8	0.98391	970.8	0.96815	863.6	0.96157
912.5	0.93722	918.2	0.98451	957	0.98463	971	0.96816	863.7	0.96157
912.6	0.93722	918.4	0.9845	957.2	0.98455	971.2	0.96802	863.8	0.96157
912.7	0.93722	918.6	0.98452	957.4	0.98531	971.4	0.96842	863.9	0.96157
912.8	0.93722	918.8	0.98456	957.6	0.9858	971.6	0.96948	863.966	0.96157
912.9	0.93722	919	0.98451	957.8	0.98567	971.8	0.96954	864	0.96157
913	0.93722	919.2	0.98434	957.815	0.98567	972	0.96942	864.1	0.96157
913.1	0.93722	919.4	0.98445	958	0.98569	972.007	0.96942	864.2	0.96157
913.2	0.93722	919.6	0.98519	958.2	0.98556	972.2	0.9695	864.3	0.96157
913.3	0.93722	919.8	0.98596	958.4	0.98619	972.4	0.96945	864.4	0.96157
913.4	0.93722	920	0.98598	958.6	0.98682	972.6	0.96935	864.5	0.96157
913.5	0.93722	920.2	0.98585	958.8	0.98676	972.8	0.97025	864.6	0.96157
913.6	0.93721	920.4	0.98679	959	0.98763	973	0.97093	864.7	0.96157
913.7	0.9372	920.507	0.98845	959.2	0.98787	973.2	0.97078	864.8	0.96157
913.8	0.93719	920.6	0.98845	959.4	0.98809	973.4	0.97081	864.9	0.96157
913.9	0.93722	920.8	0.98941	959.6	0.98897	973.6	0.97065	865	0.96157
914	0.93727	921	0.98933	959.8	0.98892	973.8	0.97129	865.1	0.96157
914.1	0.93731	921.2	0.98905	960	0.98951	974	0.97218	865.2	0.96157
914.2	0.93727	921.4	0.98905	960.041	0.98951	974.2	0.97208	865.3	0.96157
914.3	0.9371	921.6	0.98913	960.2	0.9902	974.233	0.97208	865.4	0.96157
914.4	0.93691	921.8	0.98914	960.4	0.99003	974.4	0.97299	865.5	0.96157
914.5	0.93693	922	0.98911	960.6	0.98995	974.6	0.97363	865.6	0.96157
914.534	0.93693	922.2	0.98909	960.8	0.9907	974.8	0.97337	865.7	0.96157
914.6	0.93738	922.4	0.98911	961	0.99129	975	0.9734	865.8	0.96157
914.7	0.93832	922.6	0.98916	961.2	0.99111	975.2	0.97441	865.9	0.96157
914.8	0.93941	922.8	0.98913	961.4	0.99106	975.4	0.97495	866	0.96157
914.9	0.94028	923	0.98898	961.6	0.99188	975.6	0.97469	866.1	0.96157
915	0.94065	923.2	0.989	961.8	0.99227	975.8	0.97476	866.192	0.96157
915.1	0.94062	923.4	0.9896	962	0.99234	976	0.97581	866.2	0.96157
915.2	0.94042	923.418	0.9896	962.2	0.99324	976.2	0.97623	866.3	0.96157
915.3	0.94027	923.6	0.99043	962.267	0.99324	976.4	0.97609	866.4	0.96157
915.4	0.94025	923.8	0.99072	962.4	0.99346	976.459	0.97609	866.5	0.96157
915.5	0.9403	924	0.99058	962.6	0.99321	976.6	0.97611	866.6	0.96157
915.6	0.94035	924.2	0.99087	962.8	0.9935	976.8	0.97602	866.7	0.96157
915.7	0.94036	924.4	0.99169	963	0.99438	977	0.97668	866.8	0.96157
915.8	0.94036	924.6	0.9923	963.2	0.99453	977.2	0.97792	866.9	0.96157
915.9	0.94034	924.8	0.99232	963.4	0.9943	977.4	0.97879	867	0.96157
916	0.94033	925	0.99216	963.6	0.99463	977.6	0.97879	867.1	0.96157
916.1	0.94033	925.2	0.99213	963.8	0.99551	977.8	0.97878	867.2	0.96157
916.2	0.94034	925.4	0.99219	964	0.99561	978	0.97868	867.3	0.96157
916.3	0.94034	925.6	0.99224	964.2	0.99539	978.2	0.97885	867.4	0.96157
916.4	0.94035	925.8	0.9922	964.4	0.99577	978.4	0.97993	867.5	0.96157
916.5	0.94035	926	0.99203	964.493	0.99577	978.6	0.98024	867.6	0.96157
916.6	0.94034	926.2	0.99209	964.6	0.99663	978.685	0.98024	867.7	0.96158
916.7	0.94032	926.329	0.99274	964.8	0.9967	978.8	0.97995	867.8	0.96157
916.8	0.94032	926.4	0.99274	965	0.99648	979	0.98023	867.9	0.96157
916.9	0.94033	926.6	0.99355	965.2	0.99692	979.2	0.98131	868	0.96157
917	0.94039	926.8	0.99378	965.4	0.99775	979.4	0.98155	868.1	0.96158
917.1	0.94043	927	0.99365	965.6	0.99775	979.6	0.98127	868.2	0.96158
917.2	0.9404	927.2	0.994	965.8	0.99772	979.8	0.98161	868.3	0.96159
917.3	0.94024	927.4	0.99483	966	0.99764	980	0.98269	868.4	0.96157
917.4	0.94005	927.6	0.99539	966.2	0.99779	980.2	0.98287	868.418	0.96154
917.5	0.94004	927.8	0.99538	966.4	0.99869	980.4	0.98259	868.5	0.96153
917.6	0.94046	928	0.99523	966.6	0.9989	980.6	0.98299	868.6	0.96162
917.7	0.94137	928.2	0.99521	966.719	0.99877	980.8	0.98405	868.7	0.96175
917.8	0.94246	928.4	0.99526	966.8	0.99877	980.911	0.98418	868.8	0.96167
917.9	0.94336	928.6	0.99526	967	0.99881	981	0.98418	868.9	0.96117
917.959	0.94377	928.8	0.99525	967.2	0.99881	981.2	0.9839	869	0.96051
918	0.94377	929	0.99525	967.4	0.99881	981.4	0.98438	869.1	0.96021
918.1	0.94376	929.2	0.99525	967.6	0.9988	981.6	0.98541	869.2	0.96057
918.2	0.94356	929.24	0.99525	967.8	0.99882	981.8	0.98545	869.3	0.96124
918.3	0.9434	929.4	0.99524	968	0.99882	982	0.9854	869.4	0.96178
918.4	0.94337	929.6	0.99524	968.2	0.99869	982.2	0.98533	869.5	0.96192
918.5	0.94342	929.8	0.99528	968.4	0.9993	982.4	0.98545	869.6	0.96165
918.6	0.94347	930	0.99528	968.6	1	982.6	0.98653	869.7	0.96104
918.7	0.94349	930.2	0.99516	968.8	0.9999	982.8	0.98689	869.8	0.9604
918.8	0.94348	930.4	0.99511	968.945	0.99988	983	0.98659	869.9	0.96023
918.9	0.94347	930.6	0.99553	969	0.99988	983.137	0.98683	870	0.96069
919	0.94346	930.8	0.99635	969.2	0.99991	983.2	0.98683	870.1	0.96136
919.1	0.94346	931	0.99691	969.4	0.9999	983.4	0.98791	870.2	0.96173
919.2	0.94346	931.2	0.99695	969.6	0.9999	983.6	0.98817	870.3	0.96172
919.3	0.94346	931.4	0.99674	969.8	0.9999	983.8	0.98801	870.4	0.96172
919.4	0.94346	931.6	0.99658	970	0.99991	984	0.98807	870.5	0.96158
919.5	0.94346	931.8	0.99683	970.2	0.99988	984.2	0.98808	870.6	0.96153
919.6	0.94346	932	0.99758	970.4	0.99991	984.4	0.9879	870.644	0.96155
919.7	0.94346	932.151	0.9983	970.6	0.99999	984.6	0.98863	870.7	0.96158
919.8	0.94346	932.2	0.9983	970.8	0.99925	984.8	0.98944	870.8	0.96159
919.9	0.94346	932.4	0.99848	971	0.99869	985	0.98935	870.9	0.96158
920	0.94346	932.6	0.99834	971.171	0.99882	985.2	0.99033	871	0.96157
920.1	0.94346	932.8	0.99828	971.2	0.99882	985.363	0.99086	871.1	0.96157
920.2	0.94346	933	0.99831	971.4	0.99882	985.4	0.99086	871.2	0.96157
920.3	0.94347	933.2	0.99833	971.6	0.99877	985.6	0.99068	871.3	0.96158
920.4	0.94347	933.4	0.99832	971.8	0.9989	985.8	0.99071	871.4	0.96157
920.5	0.94347	933.6	0.99832	972	0.99868	986	0.99072	871.5	0.96157
920.6	0.94346	933.8	0.99832	972.2	0.99778	986.2	0.99071	871.6	0.96157
920.7	0.94343	934	0.99832	972.4	0.99771	986.4	0.99071	871.7	0.96157
920.8	0.94341	934.2	0.99832	972.6	0.99741	986.6	0.99071	871.8	0.96157
920.9	0.94345	934.4	0.99832	972.8	0.99634	986.8	0.9907	871.9	0.96157
921	0.94355	934.6	0.99832	973	0.99553	987	0.99075	872	0.96157
921.1	0.94364	934.8	0.99832	973.2	0.99572	987.2	0.99063	872.1	0.96157
921.2	0.94359	935	0.99832	973.397	0.99449	987.4	0.99077	872.2	0.96157
921.3	0.9433	935.062	0.99832	973.4	0.99449	987.589	0.99185	872.3	0.96157
921.384	0.9429	935.2	0.99832	973.6	0.99323	987.6	0.99185	872.4	0.96157
921.4	0.9429	935.4	0.99832	973.8	0.99335	987.8	0.99216	872.5	0.96157
921.5	0.94283	935.6	0.99832	974	0.99173	988	0.992	872.6	0.96157
921.6	0.94358	935.8	0.99832	974.2	0.99054	988.2	0.99204	872.7	0.96157
921.7	0.94533	936	0.99832	974.4	0.98958	988.4	0.99204	872.8	0.96157
921.8	0.94751	936.2	0.99831	974.6	0.98781	988.6	0.99204	872.87	0.96157
921.9	0.94937	936.4	0.99831	974.8	0.98624	988.8	0.99204	872.9	0.96157
922	0.95028	936.6	0.99835	975	0.98386	989	0.99204	873	0.96157
922.1	0.95032	936.8	0.99836	975.2	0.98168	989.2	0.99203	873.1	0.96157
922.2	0.94994	937	0.99824	975.4	0.98003	989.4	0.99208	873.2	0.96157
922.3	0.9496	937.2	0.99816	975.6	0.97749	989.6	0.99192	873.3	0.96157
922.4	0.94953	937.4	0.99854	975.623	0.97749	989.8	0.99224	873.4	0.96157
922.5	0.94961	937.6	0.99935	975.8	0.97524	989.815	0.99224	873.5	0.96157
922.6	0.94971	937.8	0.99994	976	0.97177	990	0.99332	873.6	0.96157
922.7	0.94975	937.973	0.99999	976.2	0.96777	990.2	0.99345	873.7	0.96157
922.8	0.94974	938	0.99999	976.4	0.96546	990.4	0.99333	873.8	0.96157
922.9	0.94971	938.2	0.99984	976.6	0.96098	990.6	0.99337	873.9	0.96157
923	0.9497	938.4	0.99982	976.8	0.95589	990.8	0.99337	874	0.96157
923.1	0.9497	938.6	0.99985	977	0.95057	991	0.99337	874.1	0.96157
923.2	0.9497	938.8	0.99987	977.2	0.94378	991.2	0.99337	874.2	0.96157
923.3	0.94971	939	0.99986	977.4	0.93818	991.4	0.99337	874.3	0.96157
923.4	0.94971	939.2	0.99985	977.6	0.93064	991.6	0.99337	874.4	0.96157
923.5	0.94971	939.4	0.99985	977.8	0.92097	991.8	0.99337	874.5	0.96157
923.6	0.94971	939.6	0.99986	977.849	0.92097	992	0.99337	874.6	0.96157
923.7	0.94971	939.8	0.99985	978	0.91098	992.041	0.99337	874.7	0.96157
923.8	0.94971	940	0.99985	978.2	0.89868	992.2	0.99337	874.8	0.96157
923.9	0.94971	940.2	0.99985	978.4	0.88637	992.4	0.99337	874.9	0.96157
924	0.94971	940.4	0.99985	978.6	0.87305	992.6	0.99337	875	0.96157
924.1	0.94971	940.6	0.99985	978.8	0.85793	992.8	0.99337	875.096	0.96157
924.2	0.94971	940.8	0.99985	979	0.8443	993	0.99337	875.1	0.96157
924.3	0.94971	940.884	0.99985	979.2	0.82658	993.2	0.99337	875.2	0.96157
924.4	0.94971	941	0.99985	979.4	0.80798	993.4	0.99337	875.3	0.96157
924.5	0.94971	941.2	0.99985	979.6	0.7914	993.6	0.99337	875.4	0.96157
924.6	0.94971	941.4	0.99985	979.8	0.77146	993.8	0.99336	875.5	0.96157
924.7	0.94971	941.6	0.99985	980	0.75199	994	0.99337	875.6	0.96157
924.8	0.94971	941.8	0.99985	980.075	0.75199	994.2	0.99337	875.7	0.96157
924.808	0.94971	942	0.99985	980.2	0.73255	994.267	0.99337	875.8	0.96157
924.9	0.94971	942.2	0.99985	980.4	0.71265	994.4	0.99333	875.9	0.96157
925	0.94971	942.4	0.99985	980.6	0.69387	994.6	0.99349	876	0.96157
925.1	0.94971	942.6	0.99985	980.8	0.67239	994.8	0.99317	876.1	0.96157
925.2	0.94971	942.8	0.99985	981	0.65825	995	0.99209	876.2	0.96157
925.3	0.94971	943	0.99985	981.2	0.64536	995.2	0.99195	876.3	0.96157
925.4	0.94971	943.2	0.99985	981.4	0.61883	995.4	0.99208	876.4	0.96157
925.5	0.94971	943.4	0.99985	981.6	0.6023	995.6	0.99201	876.5	0.96157
925.6	0.94971	943.6	0.99985	981.8	0.5855	995.8	0.99204	876.6	0.96157
925.7	0.94969	943.795	0.99985	982	0.56604	996	0.99217	876.7	0.96157
925.8	0.94968	943.8	0.99985	982.2	0.55247	996.2	0.99137	876.8	0.96157
925.9	0.94969	944	0.99985	982.301	0.52886	996.4	0.99056	876.9	0.96157
926	0.94974	944.2	0.99985	982.4	0.52886	996.493	0.99056	877	0.96157
926.1	0.9498	944.4	0.99985	982.6	0.50486	996.6	0.99072	877.1	0.96157
926.2	0.94979	944.6	0.99985	982.8	0.48525	996.8	0.99084	877.2	0.96157
926.3	0.94965	944.8	0.99986	983	0.46615	997	0.98998	877.3	0.96157
926.4	0.94943	945	0.99985	983.2	0.44993	997.2	0.9892	877.322	0.96157
926.5	0.94936	945.2	0.99985	983.4	0.43015	997.4	0.98943	877.4	0.96157
926.6	0.94969	945.4	0.99985	983.6	0.41065	997.6	0.9896	877.5	0.96157
926.7	0.95058	945.6	0.99987	983.8	0.39416	997.8	0.98779	877.6	0.96157
926.8	0.9517	945.8	0.99986	984	0.37117	998	0.98639	877.7	0.96157
926.9	0.95262	946	0.99983	984.2	0.35437	998.2	0.98683	877.8	0.96157
927	0.95297	946.2	0.99982	984.4	0.33998	998.4	0.98693	877.9	0.96157
927.1	0.95284	946.4	0.99995	984.527	0.32102	998.6	0.98491	878	0.96157
927.2	0.95269	946.6	1	984.6	0.32102	998.719	0.984	878.1	0.96157
927.3	0.95299	946.705	0.99955	984.8	0.30428	998.8	0.984	878.2	0.96157
927.4	0.95389	946.8	0.99955	985	0.28756	999	0.98384	878.3	0.96157
927.5	0.95501	947	0.99873	985.2	0.26907	999.2	0.98164	878.4	0.96157
927.6	0.95592	947.2	0.9982	985.4	0.24996	999.4	0.9805	878.5	0.96157
927.7	0.95629	947.4	0.9982	985.6	0.23178	999.6	0.97914	878.6	0.96157
927.8	0.95624	947.6	0.99834	985.8	0.21253	999.8	0.97684	878.7	0.96157
927.9	0.95603	947.8	0.99836	986	0.19465	1000	0.97487	878.8	0.96157
928	0.95588	948	0.99832	986.2	0.17957	1000.2	0.97389	878.9	0.96157
928.1	0.95587	948.2	0.99831	986.4	0.16399	1000.4	0.97232	879	0.96157
928.2	0.95592	948.4	0.99832	986.6	0.14397	1000.6	0.97018	879.1	0.96157
928.233	0.95592	948.6	0.99832	986.753	0.1266	1000.8	0.96817	879.2	0.96157
928.3	0.95596	948.8	0.99832	986.8	0.1266	1000.95	0.96533	879.3	0.96157
928.4	0.95596	949	0.99832	987	0.11163	1001	0.96533	879.4	0.96157
928.5	0.95594	949.2	0.99832	987.2	0.0939	1001.2	0.96142	879.5	0.96157
928.6	0.95595	949.4	0.99832	987.4	0.08024	1001.4	0.95761	879.548	0.96157
928.7	0.956	949.6	0.99832	987.6	0.06558	1001.6	0.95475	879.6	0.96157
928.8	0.95604	949.616	0.99832	987.8	0.04827	1001.8	0.95186	879.7	0.96157
928.9	0.95601	949.8	0.99832	988	0.0327	1002	0.94761	879.8	0.96157
929	0.95583	950	0.99832	988.2	0.01906	1002.2	0.94155	879.9	0.96157
929.1	0.95563	950.2	0.99832	988.4	0	1002.4	0.93423	880	0.96157
929.2	0.95564	950.4	0.99832	988.6	0.0254	1002.6	0.92625	880.1	0.96157
929.3	0.95613	950.6	0.99832	988.8	0.10148	1002.8	0.91655	880.2	0.96157
929.4	0.95712	950.8	0.99833	988.979	0.12811	1003	0.90262	880.3	0.96157
929.5	0.95823	951	0.99831	989	0.12811	1003.17	0.88799	880.4	0.96157
929.6	0.95903	951.2	0.99828	989.2	0.14495	1003.2	0.88799	880.5	0.96157
929.7	0.95921	951.4	0.99833	989.4	0.16737	1003.4	0.87732	880.6	0.96157
929.8	0.95902	951.6	0.99848	989.6	0.2079	1003.6	0.86157	880.7	0.96157
929.9	0.95895	951.8	0.99835	989.8	0.29535	1003.8	0.84328	880.8	0.96157
930	0.95943	952	0.99767	990	0.3434	1004	0.82486	880.9	0.96157
930.1	0.96044	952.2	0.9969	990.2	0.36518	1004.2	0.80557	881	0.96157
930.2	0.96154	952.4	0.99663	990.4	0.39561	1004.4	0.78807	881.1	0.96157
930.3	0.96233	952.527	0.99674	990.6	0.41818	1004.6	0.76617	881.2	0.96157
930.4	0.96256	952.6	0.99674	990.8	0.43713	1004.8	0.74196	881.3	0.96157
930.5	0.96244	952.8	0.9968	991	0.45399	1005	0.71998	881.4	0.96157
930.6	0.96222	953	0.99677	991.2	0.4697	1005.2	0.69425	881.5	0.96157
930.7	0.96211	953.2	0.99686	991.205	0.4697	1005.4	0.67327	881.6	0.96157
930.8	0.96212	953.4	0.99694	991.4	0.48569	1005.4	0.67327	881.7	0.96157
930.9	0.96217	953.6	0.99655	991.6	0.49808	1005.6	0.65303	881.774	0.96157
931	0.96222	953.8	0.99574	991.8	0.50931	1005.8	0.62971	881.8	0.96157
931.1	0.96222	954	0.99516	992	0.52096	1006	0.61343	881.9	0.96157
931.2	0.96221	954.2	0.99514	992.2	0.53171	1006.2	0.5886	882	0.96157
931.3	0.96219	954.4	0.99526	992.4	0.54182	1006.4	0.56386	882.1	0.96157
931.4	0.96219	954.6	0.99521	992.6	0.55144	1006.6	0.54479	882.2	0.96157
931.5	0.96219	954.8	0.99525	992.8	0.56013	1006.8	0.51633	882.3	0.96157
931.6	0.9622	955	0.99554	993	0.56843	1007	0.49969	882.4	0.96157
931.658	0.9622	955.2	0.99535	993.2	0.57799	1007.2	0.47873	882.5	0.96157
931.7	0.9622	955.4	0.99405	993.4	0.58454	1007.4	0.44956	882.6	0.96157
931.8	0.9622	955.438	0.99405	993.432	0.58454	1007.6	0.43563	882.7	0.96157
931.9	0.9622	955.6	0.99247	993.6	0.59134	1007.62	0.43563	882.8	0.96157
932	0.9622	955.8	0.99183	993.8	0.60173	1007.8	0.41023	882.9	0.96157
932.1	0.9622	956	0.99204	994	0.60972	1008	0.38776	883	0.96157
932.2	0.9622	956.2	0.99234	994.2	0.61511	1008.2	0.37109	883.1	0.96157
932.3	0.96219	956.4	0.99234	994.4	0.6226	1008.4	0.3427	883.2	0.96157
932.4	0.96218	956.6	0.99192	994.6	0.63162	1008.6	0.325	883.3	0.96157
932.5	0.96217	956.8	0.99118	994.8	0.63565	1008.8	0.30182	883.4	0.96157
932.6	0.96219	957	0.99038	995	0.64143	1009	0.27701	883.5	0.96157
932.7	0.96225	957.2	0.98968	995.2	0.64792	1009.2	0.26628	883.6	0.96157
932.8	0.96229	957.4	0.98894	995.4	0.65254	1009.4	0.24158	883.7	0.96157
932.9	0.96226	957.6	0.98814	995.6	0.65749	1009.6	0.22295	883.8	0.96157
933	0.96209	957.8	0.98754	995.658	0.65749	1009.8	0.20656	883.9	0.96157
933.1	0.96188	958	0.98735	995.8	0.66315	1009.85	0.20656	884	0.96157
933.2	0.96187	958.2	0.98756	996	0.66911	1010	0.17581	884	0.96157
933.3	0.96231	958.349	0.98799	996.2	0.6748	1010.2	0.15135	884.1	0.96157
933.4	0.96327	958.4	0.98799	996.4	0.67979	1010.4	0.13062	884.2	0.96157
933.5	0.96438	958.6	0.98776	996.6	0.68404	1010.6	0.11416	884.3	0.96157
933.6	0.96523	958.8	0.98606	996.8	0.68826	1010.8	0.0998	884.4	0.96157
933.7	0.96546	959	0.98364	997	0.69393	1011	0.07588	884.5	0.96157
933.8	0.96529	959.2	0.9818	997.2	0.69816	1011.2	0.06031	884.6	0.96157
933.9	0.96519	959.4	0.98052	997.4	0.6948	1011.4	0.04453	884.7	0.96157
934	0.96561	959.6	0.97894	997.6	0.70066	1011.6	0.02339	884.8	0.96157
934.1	0.96658	959.8	0.97677	997.8	0.70678	1011.8	0.01621	884.9	0.96157
934.2	0.9677	960	0.97409	997.884	0.70678	1012	0.00848	885	0.96157
934.3	0.96852	960.2	0.97115	998	0.71398	1012.08	0.00848	885.1	0.96157
934.4	0.9688	960.4	0.96836	998.2	0.72126	1012.2	0	885.2	0.96157
934.5	0.9687	960.6	0.96603	998.4	0.72758	1012.4	0.00273	885.3	0.96157
934.6	0.96848	960.8	0.96432	998.6	0.73388	1012.6	0.02112	885.4	0.96157
934.7	0.96836	961	0.96307	998.8	0.73081	1012.8	0.03987	885.5	0.96157
934.8	0.96836	961.2	0.96141	999	0.73255	1013	0.05888	885.6	0.96157
934.9	0.96841	961.26	0.96141	999.2	0.73718	1013.2	0.08083	885.7	0.96157
935	0.96846	961.4	0.95871	999.4	0.74086	1013.4	0.10476	885.8	0.96157
935.082	0.96847	961.6	0.95562	999.6	0.74413	1013.6	0.13483	885.9	0.96157
935.1	0.96847	961.8	0.95283	999.8	0.74746	1013.8	0.16263	886	0.96157
935.2	0.96846	962	0.94994	1000	0.75075	1014	0.1878	886.1	0.96157
935.3	0.96844	962.2	0.94629	1000.11	0.75419	1014.2	0.21424	886.2	0.96157
935.4	0.96843	962.4	0.94177	1000.2	0.75419	1014.3	0.23202	886.226	0.96157
935.5	0.96844	962.6	0.93664	1000.4	0.75736	1014.4	0.23202	886.3	0.96157
935.6	0.96844	962.8	0.93216	1000.6	0.75978	1014.6	0.25152	886.4	0.96157
935.7	0.96844	963	0.93013	1000.8	0.76303	1014.8	0.27159	886.5	0.96157
935.8	0.96844	963.2	0.92935	1001	0.76595	1015	0.28618	886.6	0.96157
935.9	0.96844	963.4	0.92583	1001.2	0.76851	1015.2	0.3053	886.7	0.96157
936	0.96844	963.6	0.91933	1001.4	0.77192	1015.4	0.3223	886.8	0.96157
936.1	0.96844	963.8	0.91473	1001.6	0.77443	1015.6	0.3371	886.9	0.96157
936.2	0.96844	964	0.9117	1001.8	0.7775	1015.8	0.35211	887	0.96157
936.3	0.96844	964.171	0.89916	1002	0.78049	1016	0.36304	887.1	0.96157
936.4	0.96844	964.2	0.89916	1002.2	0.78201	1016.2	0.37639	887.2	0.96157
936.5	0.96844	964.4	0.87121	1002.34	0.78516	1016.4	0.38956	887.3	0.96157
936.6	0.96844	964.6	0.83975	1002.4	0.78516	1016.53	0.39908	887.4	0.96157
936.7	0.96844	964.8	0.8163	1002.6	0.78823	1016.6	0.39908	887.5	0.96157
936.8	0.96844	965	0.7986	1002.8	0.79051	1016.8	0.40916	887.6	0.96157
936.9	0.96844	965.2	0.78103	1003	0.79304	1017	0.41926	887.7	0.96157
937	0.96844	965.4	0.75885	1003.2	0.79569	1017.2	0.42956	887.8	0.96157
937.1	0.96844	965.6	0.72798	1003.4	0.7974	1017.4	0.43933	887.9	0.96157
937.2	0.96844	965.8	0.6873	1003.6	0.79957	1017.6	0.44725	888	0.96157
937.3	0.96844	966	0.63777	1003.8	0.80303	1017.8	0.45646	888.1	0.96157
937.4	0.96844	966.2	0.58767	1004	0.80509	1018	0.46416	888.2	0.96157
937.5	0.96844	966.4	0.55037	1004.2	0.80527	1018.2	0.47188	888.3	0.96157
937.6	0.96844	966.6	0.52564	1004.4	0.80903	1018.4	0.48337	888.4	0.96157
937.7	0.96844	966.8	0.49847	1004.56	0.81071	1018.6	0.49035	888.452	0.96157
937.8	0.96844	967	0.46266	1004.6	0.81071	1018.75	0.49633	888.5	0.96157
937.9	0.96844	967.082	0.46266	1004.8	0.81264	1018.8	0.49633	888.6	0.96157
938	0.96844	967.2	0.4266	1005	0.81474	1019	0.50361	888.7	0.96157
938.1	0.96844	967.4	0.39552	1005.2	0.81692	1019.2	0.51061	888.8	0.96157
938.2	0.96844	967.6	0.36525	1005.4	0.81911	1019.4	0.51913	888.9	0.96157
938.3	0.96844	967.8	0.33479	1005.6	0.82121	1019.6	0.52455	889	0.96157
938.4	0.96844	968	0.3173	1005.8	0.82315	1019.8	0.52891	889.1	0.96157
938.5	0.96844	968.2	0.32134	1006	0.82483	1020	0.5363	889.2	0.96157
938.507	0.96844	968.4	0.32061	1006.2	0.82715	1020.2	0.5425	889.3	0.96157
938.6	0.96844	968.6	0.28446	1006.4	0.82811	1020.4	0.54854	889.4	0.96157
938.7	0.96844	968.8	0.2236	1006.6	0.8309	1020.6	0.55423	889.5	0.96157
938.8	0.96844	969	0.16502	1006.79	0.83327	1020.8	0.55924	889.6	0.96157
938.9	0.96844	969.2	0.11867	1006.8	0.83327	1020.98	0.56537	889.7	0.96157
939	0.96844	969.4	0.08383	1007	0.83399	1021	0.56537	889.8	0.96157
939.1	0.96844	969.6	0.05681	1007.2	0.83667	1021.2	0.57062	889.9	0.96157
939.2	0.96844	969.8	0.03171	1007.4	0.83865	1021.4	0.57609	890	0.96157
939.3	0.96844	969.993	0.00957	1007.6	0.83957	1021.6	0.58207	890.1	0.96157
939.4	0.96844	970	0.00957	1007.8	0.84056	1021.8	0.58604	890.2	0.96157
939.5	0.96844	970.2	0	1008	0.84231	1022	0.59079	890.3	0.96157
939.6	0.96844	970.4	0.00567	1008.2	0.84411	1022.2	0.59564	890.4	0.96157
939.7	0.96844	970.6	0.01633	1008.4	0.84511	1022.4	0.59945	890.5	0.96157
939.8	0.96844	970.8	0.02409	1008.6	0.84611	1022.6	0.60342	890.6	0.96157
939.9	0.96844	971	0.03028	1008.8	0.84788	1022.8	0.60841	890.678	0.96157
940	0.96845	971.2	0.03707	1009	0.84955	1023	0.61308	890.7	0.96157
940.1	0.96846	971.4	0.04464	1009.01	0.84955	1023.2	0.61694	890.8	0.96157
940.2	0.96847	971.6	0.05288	1009.2	0.85121	1023.21	0.61694	890.9	0.96157
940.3	0.96844	971.8	0.06273	1009.4	0.85285	1023.4	0.62099	891	0.96157
940.4	0.96839	972	0.07515	1009.6	0.85454	1023.6	0.62511	891.1	0.96157
940.5	0.96835	972.2	0.0885	1009.8	0.85629	1023.8	0.6289	891.2	0.96157
940.6	0.9684	972.4	0.10013	1010	0.8572	1024	0.63339	891.3	0.96157
940.7	0.96857	972.6	0.11116	1010.2	0.85837	1024.2	0.63852	891.4	0.96157
940.8	0.96875	972.8	0.12511	1010.4	0.86005	1024.4	0.6407	891.5	0.96157
940.9	0.96871	972.904	0.13956	1010.6	0.86087	1024.6	0.64359	891.6	0.96157
941	0.96822	973	0.13956	1010.8	0.86155	1024.8	0.648	891.7	0.96157
941.1	0.96726	973.2	0.14639	1011	0.86276	1025	0.65197	891.8	0.96157
941.2	0.96618	973.4	0.14513	1011.2	0.86462	1025.2	0.65611	891.9	0.96157
941.3	0.96533	973.6	0.14626	1011.24	0.86462	1025.4	0.6595	892	0.96157
[truncated: 2,870 more rows]

## Sheet: Figure 3e
Alloy A1					Alloy A2					Alloy A3					Alloy A4					Alloy A5
[truncated: 7 more rows]

[truncated: 122 more sheets: Figure 4a, Figure 4a (inset), Figure 4b, Figure 4c, Figure 4d, Figure 4e, Figure 4f, Figure 4g, Figure 4g (inset), Figure 4g_side panel, Figure 5a, Figure 5b, Figure 5c, Figure 5d, Figure 5e, Figure 5f, Figure 6a, Figure 6b, Figure 6c, Figure 6d …]
